# Supplementary material for: Comparative Analysis of Digital Transcriptomics Between Pre- and Post-Treatment Samples of Patients with Locally Advanced Cervical Cancer: A Preliminary Study
Source: Curr Issues Mol Biol. 2024 Oct 28;46(11):12075–87. doi: 10.3390/cimb46110716 (PMC11592615; doi:10.3390/cimb46110716)
Supplement: Supplementary file 1 [file cimb-46-00716-s001.zip]

Archive with 2 entries (2 files):
- Suppl_File_2.txt
- Supplementary_File_1_nCounter_Raw_Meta.csv
