# Supplementary material for: Comparative Analysis of Digital Transcriptomics Between Pre- and Post-Treatment Samples of Patients with Locally Advanced Cervical Cancer: A Preliminary Study
Source: Curr Issues Mol Biol. 2024 Oct 28;46(11):12075–87. doi: 10.3390/cimb46110716 (PMC11592615; doi:10.3390/cimb46110716)
Supplement: Supplementary file 1 [file cimb-46-00716-s001.zip › Suppl_File_2.txt]

geneset	enrichment score	normalized enrichment score	p value	FDR	size of the geneset	differential expressed genes	gene names
IL-17 signaling pathway	-0.510535879	-1.806666604	0.002680965	0.231501949	37	7	CXCL1;IKBKE;IL17RB;IL1B;S100A8;TNF;TRAF2
Cell adhesion molecules (CAMs)	0.414461418	1.526912445	0.016717325	0.50957601	58	40	ALCAM;CD274;CD276;CD34;CD4;CD40LG;CD80;CD8A;CD8B;CD99;CTLA4;HLA-B;HLA-DOB;HLA-DPA1;HLA-DPB1;HLA-DQB1;HLA-DRA;HLA-DRB3;HLA-DRB4;ICAM1;ICAM2;ICOS;ICOSLG;ITGA4;ITGA6;ITGAL;ITGAM;ITGB1;ITGB2;JAM3;NCAM1;PDCD1;PDCD1LG2;PECAM1;PTPRC;SELE;SELPLG;SIGLEC1;SPN;VCAM1
cGMP-PKG signaling pathway	0.569363094	1.505492051	0.037676609	0.521483021	15	6	AKT3;CREB5;MEF2C;NFATC2;NFATC4;PIK3CG
Phagosome	0.44377875	1.5390343	0.020472441	0.572749323	46	23	C1R;C3;CD14;CLEC7A;COLEC12;CTSL;FCGR2A;FCGR2B;FCGR3A;HLA-DPA1;HLA-DPB1;HLA-DQB1;HLA-DRA;HLA-DRB4;ITGA5;ITGAM;ITGB1;ITGB2;ITGB3;MRC1;MSR1;THBS1;TLR2
Axon guidance	0.578221639	1.469690361	0.044342508	0.592673093	13	7	ABL1;CXCL12;CXCR4;FYN;ITGB1;NFATC2;NFATC4
Oxytocin signaling pathway	0.534958139	1.451128953	0.05238829	0.595488408	16	7	CDKN1A;FOS;MEF2C;NFATC2;NFATC4;PIK3CG;PTGS2
MicroRNAs in cancer	0.49031004	1.562515892	0.01221374	0.61960562	29	12	ABCB1;ABL1;CDKN1A;ITGA5;ITGB3;PDGFRB;PLAU;PTGS2;STAT3;TGFB2;THBS1;VEGFA
Leukocyte transendothelial migration	0.481020289	1.411696361	0.080838323	0.642537643	21	12	CD99;CXCL12;CXCR4;CYBB;ITGA4;ITGAM;ITGB1;ITGB2;ITK;JAM3;PECAM1;VCAM1
Parathyroid hormone synthesis, secretion and action	0.574566689	1.425758566	0.073506891	0.643860644	11	5	CDKN1A;CREB5;EGR1;FOS;MEF2C
Prion diseases	0.479985605	1.361260504	0.099388379	0.6500819	18	7	C7;CCL5;EGR1;FYN;IL1A;IL6;NCAM1
Autoimmune thyroid disease	0.465625752	1.397179726	0.072419106	0.653382244	23	15	CD40LG;CD80;CTLA4;FAS;GZMB;HLA-B;HLA-DOB;HLA-DPA1;HLA-DPB1;HLA-DQB1;HLA-DRA;HLA-DRB3;HLA-DRB4;IL10;PRF1
Epstein-Barr virus infection	-0.099744597	-0.425240857	0.999999997	0.997608617	87	16	BID;BLNK;CASP3;CD19;FADD;HLA-DMB;IFNAR1;IKBKE;IRAK1;IRF7;LYN;MAVS;SYK;TNF;TRAF2;TYK2
Hematopoietic cell lineage	-0.305605321	-1.229695668	0.151603498	1	62	11	CD19;CD22;CD36;CSF3R;FCGR1A;IL1B;IL1R2;ITGA2B;KIT;MS4A1;TNF
Melanogenesis	-0.518754598	-1.257334565	0.225609755	1	10	3	CREBBP;HRAS;KIT
Cytokine-cytokine receptor interaction	-0.253674674	-1.11559956	0.226299693	1	112	10	CCR7;CSF3R;CXCL1;IL17RB;IL1B;IL1R2;IL22RA1;TNF;TNFRSF11A;TNFSF15
Alzheimer disease	-0.433387749	-1.236066879	0.22781065	1	16	2	IL1B;TNF
Legionellosis	-0.381185389	-1.177588179	0.237681159	1	24	4	CXCL1;IL1B;TLR5;TNF
Inflammatory mediator regulation of TRP channels	-0.467238053	-1.199540709	0.274052477	1	11	1	IL1B
Amoebiasis	-0.339876045	-1.054550517	0.390109889	1	23	4	CXCL1;IL1B;IL1R2;TNF
Cytosolic DNA-sensing pathway	-0.352293058	-1.058790614	0.398230087	1	20	5	IKBKE;IL1B;IRF7;MAVS;PYCARD
