# Supplementary material for: Comparative Analysis of Digital Transcriptomics Between Pre- and Post-Treatment Samples of Patients with Locally Advanced Cervical Cancer: A Preliminary Study
Source: Curr Issues Mol Biol. 2024 Oct 28;46(11):12075–87. doi: 10.3390/cimb46110716 (PMC11592615; doi:10.3390/cimb46110716)
Supplement: Supplementary file 1 [file cimb-46-00716-s001.zip › Supplementary_File_1_nCounter_Raw_Meta.csv]

Probe Name	Accession #	NS Probe ID	Class Name	Analyte Type	% Samples above Threshold	20221223_20221223-NS-DrBaek-ZER-KA-sbe_36455-21-I_01.RCC	20221223_20221223-NS-DrBaek-ZER-KA-sbe_C16-23148-3_08.RCC	20221223_20221223-NS-DrBaek-ZER-KA-sbe_C16-3393_07.RCC	20221223_20221223-NS-DrBaek-ZER-KA-sbe_C18-19667-3_11.RCC	20221223_20221223-NS-DrBaek-ZER-KA-sbe_C18-27557-7_06.RCC	20221223_20221223-NS-DrBaek-ZER-KA-sbe_C18-7108_05.RCC	20221223_20221223-NS-DrBaek-ZER-KA-sbe_C18-987-1-3_03.RCC	20221223_20221223-NS-DrBaek-ZER-KA-sbe_C19-53479-3_04.RCC	20221223_20221223-NS-DrBaek-ZER-KA-sbe_C20-38080-2_12.RCC	20221223_20221223-NS-DrBaek-ZER-KA-sbe_C21-6349-3-5_02.RCC	20221223_20221223-NS-DrBaek-ZER-KA-sbe_C22-10397-3_10.RCC	20221223_20221223-NS-DrBaek-ZER-KA-sbe_H001381-19_09.RCC
A2M	NM_000014.4	NM_000014.4:1685	Endogenous	mRNA	100	1085	1271	1116	1348	1591	5757	2152	6058	3007	3987	6979	1971
ABCB1	NM_000927.3	NM_000927.3:3910	Endogenous	mRNA	100	101	170	174	33	132	212	200	258	164	94	242	60
ABL1	NM_005157.3	NM_005157.3:3200	Endogenous	mRNA	100	818	390	843	172	897	1471	593	963	515	856	1531	1042
ADA	NM_000022.2	NM_000022.2:1300	Endogenous	mRNA	100	305	62	251	52	71	315	318	294	279	523	587	387
ADORA2A	NM_000675.3	NM_000675.3:1095	Endogenous	mRNA	100	69	59	157	48	83	79	206	221	137	62	78	47
AICDA	NM_020661.1	NM_020661.1:567	Endogenous	mRNA	100	11	11	10	5	9	20	53	22	11	18	12	5
AIRE	NM_000383.2	NM_000383.2:1864	Endogenous	mRNA	100	28	22	22	13	10	36	27	41	25	25	27	25
AKT3	NM_181690.1	NM_181690.1:755	Endogenous	mRNA	100	652	670	715	372	914	1118	978	1377	1133	707	2091	1702
ALCAM	NM_001627.3	NM_001627.3:789	Endogenous	mRNA	100	385	112	285	44	109	278	203	473	333	376	795	299
AMBP	NM_001633.3	NM_001633.3:597	Endogenous	mRNA	100	15	3	13	4	10	270	14	3	17	14	17	8
AMICA1	NM_153206.2	NM_153206.2:620	Endogenous	mRNA	100	622	266	774	201	282	413	1380	1501	1230	385	1154	216
ANP32B	NM_006401.2	NM_006401.2:660	Endogenous	mRNA	100	3273	767	4124	765	756	5596	1696	2171	4312	5731	4768	6561
ANXA1	NM_000700.1	NM_000700.1:515	Endogenous	mRNA	100	23578	2026	40392	2141	1068	5892	6412	18333	22311	12298	25541	11185
APOE	NM_000041.2	NM_000041.2:96	Endogenous	mRNA	100	230	981	1613	1403	312	1362	6454	7356	3860	3502	1183	2478
APP	NM_000484.3	NM_000484.3:1725	Endogenous	mRNA	100	5628	1198	4651	2513	1764	7782	4195	4405	12435	5833	17095	7355
ARG1	NM_000045.2	NM_000045.2:505	Endogenous	mRNA	100	16	13	10	12	6	17	9	13	13	22	16	9
ARG2	NM_001172.3	NM_001172.3:1150	Endogenous	mRNA	100	188	21	95	12	80	120	53	126	119	476	238	413
ATF1	NM_005171.2	NM_005171.2:710	Endogenous	mRNA	100	546	153	562	147	199	985	321	470	695	879	896	1362
ATF2	NM_001256090.1	NM_001256090.1:336	Endogenous	mRNA	100	1343	336	1400	290	402	1919	693	1094	1183	1713	1807	1871
ATG10	NM_001131028.1	NM_001131028.1:985	Endogenous	mRNA	100	278	59	132	51	60	225	143	179	215	260	257	306
ATG12	NM_004707.2	NM_004707.2:25	Endogenous	mRNA	100	55	13	119	20	23	90	44	80	85	62	64	62
ATG16L1	NM_198890.2	NM_198890.2:1975	Endogenous	mRNA	100	492	155	320	51	161	817	395	366	129	345	567	363
ATG5	NM_004849.2	NM_004849.2:1104	Endogenous	mRNA	100	1049	166	861	241	190	1459	640	992	808	989	1175	1342
ATG7	NM_001136031.2	NM_001136031.2:810	Endogenous	mRNA	100	632	162	532	258	229	932	598	731	721	783	573	692
ATM	NM_000051.3	NM_000051.3:30	Endogenous	mRNA	100	49	17	52	23	12	77	96	93	56	49	67	34
AXL	NM_021913.2	NM_021913.2:2190	Endogenous	mRNA	100	800	796	576	528	888	1305	834	1549	1261	779	1639	567
BAGE	NM_001187.1	NM_001187.1:399	Endogenous	mRNA	100	16	10	15	11	7	16	19	12	15	12	23	21
BATF	NM_006399.3	NM_006399.3:293	Endogenous	mRNA	100	150	167	304	136	127	153	775	544	412	280	131	97
BAX	NM_138761.3	NM_138761.3:342	Endogenous	mRNA	100	1300	138	1547	458	217	2146	1272	1737	2075	1025	2534	1498
BCL10	NM_003921.2	NM_003921.2:1250	Endogenous	mRNA	100	2036	324	1674	384	345	1615	674	1128	2122	1646	1599	2507
BCL2	NM_000657.2	NM_000657.2:947	Endogenous	mRNA	100	1394	351	561	213	623	411	809	951	473	527	970	517
BCL2L1	NM_001191.2	NM_001191.2:260	Endogenous	mRNA	100	2564	418	2972	697	836	3658	2667	3530	4934	1819	2916	2529
BCL6	NM_001706.2	NM_001706.2:675	Endogenous	mRNA	100	1236	524	1315	316	530	798	488	775	1486	1773	1161	1103
BID	NM_001196.2	NM_001196.2:1875	Endogenous	mRNA	100	119	19	59	25	23	87	42	60	62	55	121	97
BIRC5	NM_001168.2	NM_001168.2:1215	Endogenous	mRNA	100	506	78	1181	276	14	934	313	250	887	1372	818	1018
BLK	NM_001715.2	NM_001715.2:990	Endogenous	mRNA	100	25	15	41	10	12	21	52	22	21	18	7	11
BLNK	NM_013314.2	NM_013314.2:930	Endogenous	mRNA	100	229	45	242	89	57	328	221	333	262	417	136	740
BMI1	NM_005180.5	NM_005180.5:1145	Endogenous	mRNA	100	619	145	420	136	211	607	379	532	489	1003	646	1397
BST1	NM_004334.2	NM_004334.2:710	Endogenous	mRNA	100	228	33	84	69	47	260	168	280	284	112	238	119
BST2	NM_004335.2	NM_004335.2:560	Endogenous	mRNA	100	1877	243	1276	585	345	2916	1305	1742	2458	3482	1286	1929
BTK	NM_000061.1	NM_000061.1:570	Endogenous	mRNA	100	58	41	141	55	57	98	322	361	223	111	114	73
BTLA	NM_181780.2	NM_181780.2:305	Endogenous	mRNA	100	40	67	167	31	48	85	468	297	153	113	50	54
C1QA	NM_015991.2	NM_015991.2:718	Endogenous	mRNA	100	378	500	863	657	173	1272	3885	6360	2954	1039	1209	658
C1QB	NM_000491.3	NM_000491.3:819	Endogenous	mRNA	100	789	658	1600	1098	243	2627	5761	10819	4513	1519	1648	1038
C1QBP	NM_001212.3	NM_001212.3:745	Endogenous	mRNA	100	1736	319	1022	374	379	2392	938	1077	1848	2716	1904	3061
C1R	NM_001733.4	NM_001733.4:760	Endogenous	mRNA	100	2114	2229	3432	3737	3289	8138	6075	10454	8287	4364	10056	2552
C1S	NM_001734.2	NM_001734.2:775	Endogenous	mRNA	100	1215	976	1436	1187	1446	4303	3550	6669	2729	2222	5375	1399
C2	NM_000063.3	NM_000063.3:1075	Endogenous	mRNA	100	116	81	251	188	131	1743	816	1597	985	377	283	270
C3	NM_000064.2	NM_000064.2:4396	Endogenous	mRNA	100	2212	864	235	245	561	6496	4183	12340	843	1377	1986	912
C3AR1	NM_004054.2	NM_004054.2:415	Endogenous	mRNA	100	103	95	176	135	51	170	281	534	636	184	232	130
C4B	NM_001002029.3	NM_001002029.3:4437	Endogenous	mRNA	100	490	784	586	571	2766	1340	1450	2837	682	287	3554	293
C4BPA	NM_000715.3	NM_000715.3:690	Endogenous	mRNA	100	210	5	12	8	42	222	9	20	11	12	15	13
C5	NM_001735.2	NM_001735.2:2592	Endogenous	mRNA	100	69	30	90	56	41	170	48	57	128	310	108	322
C6	NM_000065.2	NM_000065.2:3170	Endogenous	mRNA	100	41	7	10	11	16	33	18	7	12	13	25	15
C7	NM_000587.2	NM_000587.2:310	Endogenous	mRNA	100	21	827	13	78	198	62	200	268	1608	142	853	92
C8A	NM_000562.2	NM_000562.2:690	Endogenous	mRNA	100	12	5	18	4	6	13	11	12	14	6	9	3
C8B	NM_000066.2	NM_000066.2:620	Endogenous	mRNA	100	19	9	29	15	8	20	15	21	14	31	26	23
C8G	NM_000606.2	NM_000606.2:407	Endogenous	mRNA	100	40	14	135	17	17	54	28	29	32	92	18	90
C9	NM_001737.3	NM_001737.3:602	Endogenous	mRNA	100	14	12	12	4	7	19	25	36	33	19	19	16
CAMP	NM_004345.3	NM_004345.3:220	Endogenous	mRNA	100	20	7	19	8	8	20	14	11	16	15	16	13
CARD11	NM_032415.2	NM_032415.2:1075	Endogenous	mRNA	100	389	168	467	109	108	436	578	500	358	170	248	110
CARD9	NM_052813.4	NM_052813.4:1525	Endogenous	mRNA	100	160	30	118	40	9	110	141	179	166	55	138	72
CASP1	NM_001223.3	NM_001223.3:971	Endogenous	mRNA	100	728	107	599	177	54	713	542	881	891	261	643	167
CASP10	NM_032977.3	NM_032977.3:20	Endogenous	mRNA	100	23	8	14	8	9	36	23	31	23	34	23	31
CASP3	NM_032991.2	NM_032991.2:685	Endogenous	mRNA	100	327	55	360	105	86	558	216	256	302	253	546	488
CASP8	NM_001228.4	NM_001228.4:301	Endogenous	mRNA	100	855	272	993	219	373	1034	1332	1492	834	1089	629	833
CCL1	NM_002981.1	NM_002981.1:157	Endogenous	mRNA	91.667	19	10	21	5	1	15	16	14	14	12	11	17
CCL11	NM_002986.2	NM_002986.2:378	Endogenous	mRNA	100	5	30	85	87	15	30	325	943	160	48	68	43
CCL13	NM_005408.2	NM_005408.2:320	Endogenous	mRNA	100	26	47	100	58	16	179	91	214	1510	194	593	94
CCL14	NM_032963.3	NM_032963.3:274	Endogenous	mRNA	100	83	361	29	25	614	589	426	203	121	317	322	91
CCL15	NM_032965.3	NM_032965.3:112	Endogenous	mRNA	100	10	7	7	2	7	42	10	14	9	23	13	19
CCL16	NM_004590.2	NM_004590.2:367	Endogenous	mRNA	100	14	19	9	8	9	26	13	11	8	18	16	14
CCL17	NM_002987.2	NM_002987.2:229	Endogenous	mRNA	100	53	19	33	25	11	11	38	18	101	104	195	106
CCL18	NM_002988.2	NM_002988.2:585	Endogenous	mRNA	100	79	49	1032	94	39	448	813	1556	954	534	691	168
CCL19	NM_006274.2	NM_006274.2:401	Endogenous	mRNA	100	156	1940	273	390	400	109	6433	3004	1003	1098	386	724
CCL2	NM_002982.3	NM_002982.3:123	Endogenous	mRNA	100	475	762	711	569	229	477	1529	4304	7888	818	1289	566
CCL20	NM_004591.1	NM_004591.1:35	Endogenous	mRNA	100	1152	19	225	46	61	125	298	143	107	73	2992	37
CCL21	NM_002989.2	NM_002989.2:180	Endogenous	mRNA	100	209	206	423	161	86	566	1994	1462	2449	496	724	250
CCL22	NM_002990.3	NM_002990.3:797	Endogenous	mRNA	100	45	83	79	55	17	29	124	75	328	190	155	398
CCL23	NM_145898.1	NM_145898.1:336	Endogenous	mRNA	100	15	16	14	8	11	24	18	13	45	28	64	23
CCL24	NM_002991.2	NM_002991.2:18	Endogenous	mRNA	91.667	6	5	23	8	4	10	13	5	29	7	15	1
CCL25	NM_005624.2	NM_005624.2:325	Endogenous	mRNA	100	14	15	17	14	12	12	31	31	27	22	21	20
CCL26	NM_006072.4	NM_006072.4:184	Endogenous	mRNA	100	8	10	12	10	5	16	14	18	99	78	19	16
CCL27	NM_006664.2	NM_006664.2:304	Endogenous	mRNA	100	32	7	41	9	9	16	12	14	25	16	17	7
CCL28	NM_148672.2	NM_148672.2:100	Endogenous	mRNA	100	98	3	9	3	10	47	44	26	29	36	13	25
CCL3	NM_002983.2	NM_002983.2:159	Endogenous	mRNA	100	183	217	624	165	24	87	267	623	666	216	148	271
CCL3L1	NM_021006.4	NM_021006.4:421	Endogenous	mRNA	100	351	183	594	159	25	92	406	846	683	251	205	435
CCL4	NM_002984.2	NM_002984.2:35	Endogenous	mRNA	100	162	225	249	72	52	70	403	773	328	172	122	121
CCL5	NM_002985.2	NM_002985.2:280	Endogenous	mRNA	100	372	1041	1443	589	639	786	2431	3651	2839	897	404	446
CCL7	NM_006273.2	NM_006273.2:120	Endogenous	mRNA	100	10	6	24	18	11	15	16	43	77	90	43	28
CCL8	NM_005623.2	NM_005623.2:689	Endogenous	mRNA	100	41	26	89	89	21	132	24	187	532	190	72	76
CCND3	NM_001760.2	NM_001760.2:1215	Endogenous	mRNA	100	414	160	502	118	287	466	409	645	562	526	472	453
CCR1	NM_001295.2	NM_001295.2:535	Endogenous	mRNA	100	115	57	178	56	15	109	232	335	291	160	150	114
CCR2	NM_001123041.2	NM_001123041.2:743	Endogenous	mRNA	100	66	42	126	53	21	102	244	296	272	123	130	63
CCR3	NM_001837.2	NM_001837.2:980	Endogenous	mRNA	100	36	4	50	12	7	13	26	41	35	13	32	16
CCR4	NM_005508.4	NM_005508.4:35	Endogenous	mRNA	100	43	34	47	16	41	42	104	101	65	69	36	23
CCR5	NM_000579.1	NM_000579.1:2730	Endogenous	mRNA	100	91	104	181	70	70	115	338	498	279	147	100	63
CCR6	NM_031409.2	NM_031409.2:935	Endogenous	mRNA	100	54	27	90	21	39	43	173	106	61	35	67	26
CCR7	NM_001838.2	NM_001838.2:1610	Endogenous	mRNA	100	67	73	319	43	97	78	834	335	142	130	38	59
CCR9	NM_031200.1	NM_031200.1:1095	Endogenous	mRNA	100	19	11	13	9	8	9	7	9	4	12	8	11
CCRL2	NM_003965.4	NM_003965.4:1110	Endogenous	mRNA	100	70	34	100	40	27	113	149	232	165	78	75	47
CD14	NM_000591.2	NM_000591.2:885	Endogenous	mRNA	100	547	230	970	655	171	1159	1762	3933	3159	625	1286	388
CD160	NM_007053.2	NM_007053.2:500	Endogenous	mRNA	100	10	14	17	8	13	24	29	39	16	13	26	13
CD163	NM_004244.4	NM_004244.4:1630	Endogenous	mRNA	100	148	306	366	310	310	896	2066	4189	2026	1132	972	397
CD164	NM_006016.4	NM_006016.4:2575	Endogenous	mRNA	100	3789	719	1439	803	963	6322	1874	2441	3388	3409	4549	4253
CD180	NM_005582.2	NM_005582.2:1036	Endogenous	mRNA	100	59	50	260	89	192	210	434	402	361	82	175	106
CD19	NM_001770.4	NM_001770.4:1770	Endogenous	mRNA	100	28	71	441	45	140	89	851	211	134	42	21	19
CD1A	NM_001763.2	NM_001763.2:1815	Endogenous	mRNA	100	49	26	93	31	7	15	14	17	37	26	137	19
CD1B	NM_001764.2	NM_001764.2:1045	Endogenous	mRNA	100	13	14	10	7	3	11	18	13	25	10	30	14
CD1C	NM_001765.2	NM_001765.2:750	Endogenous	mRNA	100	59	27	33	21	10	22	44	35	80	28	191	40
CD1D	NM_001766.3	NM_001766.3:1428	Endogenous	mRNA	100	40	21	32	28	38	65	77	113	102	31	112	27
CD1E	NM_001042583.1	NM_001042583.1:180	Endogenous	mRNA	91.667	29	14	19	10	1	6	22	22	37	9	43	23
CD2	NM_001767.3	NM_001767.3:687	Endogenous	mRNA	100	48	86	219	58	63	123	347	394	191	115	48	62
CD200	NM_005944.5	NM_005944.5:665	Endogenous	mRNA	100	156	91	67	51	102	123	148	193	219	94	318	102
CD207	NM_015717.2	NM_015717.2:995	Endogenous	mRNA	100	163	15	68	30	8	24	11	17	27	25	148	16
CD209	NM_021155.2	NM_021155.2:1532	Endogenous	mRNA	100	38	27	26	42	8	228	137	242	132	45	176	33
CD22	NM_001771.2	NM_001771.2:2515	Endogenous	mRNA	100	63	82	314	42	40	130	497	116	127	80	53	41
CD24	NM_013230.2	NM_013230.2:95	Endogenous	mRNA	100	15505	764	14294	2850	1099	16103	10058	15059	17885	7898	17123	20661
CD244	NM_016382.2	NM_016382.2:1150	Endogenous	mRNA	100	17	35	54	25	9	49	77	144	52	26	33	31
CD247	NM_198053.1	NM_198053.1:1490	Endogenous	mRNA	100	105	218	518	153	195	199	774	659	346	276	105	126
CD27	NM_001242.4	NM_001242.4:330	Endogenous	mRNA	100	98	132	521	68	395	291	1103	775	215	182	65	95
CD274	NM_014143.3	NM_014143.3:1245	Endogenous	mRNA	100	160	67	330	162	41	116	208	323	1763	124	143	112
CD276	NM_001024736.1	NM_001024736.1:2120	Endogenous	mRNA	100	824	396	908	674	542	2521	1192	1474	3482	1122	2084	2026
CD28	NM_001243078.1	NM_001243078.1:2065	Endogenous	mRNA	100	40	35	78	15	32	55	184	115	70	58	40	17
CD33	NM_001177608.1	NM_001177608.1:730	Endogenous	mRNA	100	26	18	20	17	12	49	40	77	88	38	71	44
CD34	NM_001025109.1	NM_001025109.1:1580	Endogenous	mRNA	100	72	47	70	38	64	218	86	116	110	69	142	51
CD36	NM_001001548.2	NM_001001548.2:705	Endogenous	mRNA	100	194	52	259	308	4	83	116	122	1029	176	269	1418
CD37	NM_001774.2	NM_001774.2:535	Endogenous	mRNA	100	69	120	258	74	97	82	428	348	267	153	76	67
CD38	NM_001775.2	NM_001775.2:460	Endogenous	mRNA	100	81	90	391	219	357	242	1086	1298	477	135	115	118
CD3D	NM_000732.4	NM_000732.4:110	Endogenous	mRNA	100	123	158	530	83	98	358	821	934	322	205	108	128
CD3E	NM_000733.2	NM_000733.2:75	Endogenous	mRNA	100	130	273	504	105	173	288	931	763	382	211	111	102
CD3EAP	NM_012099.1	NM_012099.1:555	Endogenous	mRNA	100	237	72	466	138	59	328	177	136	298	302	251	380
CD3G	NM_000073.2	NM_000073.2:404	Endogenous	mRNA	100	77	65	225	62	31	164	298	471	153	108	59	49
CD4	NM_000616.4	NM_000616.4:975	Endogenous	mRNA	100	254	156	531	192	92	460	1239	1782	1401	510	506	334
CD40	NM_001250.4	NM_001250.4:1265	Endogenous	mRNA	100	675	198	750	302	163	918	970	1345	1216	490	932	822
CD40LG	NM_000074.2	NM_000074.2:1225	Endogenous	mRNA	100	33	57	67	25	55	60	179	146	67	70	49	47
CD44	NM_001001392.1	NM_001001392.1:429	Endogenous	mRNA	100	9160	2360	9519	2995	2916	4312	7235	8791	20464	7258	9496	12663
CD46	NM_172350.1	NM_172350.1:365	Endogenous	mRNA	100	6133	778	4598	1449	1005	5656	2108	4037	6512	7711	5878	8850
CD47	NM_001777.3	NM_001777.3:897	Endogenous	mRNA	100	3716	643	3731	581	512	8948	2615	3749	2829	4101	4409	5880
CD48	NM_001778.2	NM_001778.2:270	Endogenous	mRNA	100	162	181	380	91	90	195	1250	947	486	312	193	141
CD5	NM_014207.2	NM_014207.2:1295	Endogenous	mRNA	100	60	143	249	39	120	177	675	525	289	172	85	68
CD53	NM_001040033.1	NM_001040033.1:835	Endogenous	mRNA	100	703	588	1284	463	620	984	3355	4104	2684	1272	1046	669
CD55	NM_000574.3	NM_000574.3:101	Endogenous	mRNA	100	27	22	18	30	38	33	23	47	27	26	76	18
CD58	NM_001779.2	NM_001779.2:478	Endogenous	mRNA	100	1062	121	929	201	134	1135	474	830	1301	802	826	858
CD59	NM_000611.4	NM_000611.4:730	Endogenous	mRNA	100	9400	1495	5671	2413	2231	8744	2348	4757	11753	3450	13840	9240
CD6	NM_006725.3	NM_006725.3:1280	Endogenous	mRNA	100	68	74	161	39	74	113	394	397	146	113	58	50
CD63	NM_001780.4	NM_001780.4:350	Endogenous	mRNA	100	9222	3364	9938	4606	6780	33263	13938	20495	16800	10737	19454	11930
CD68	NM_001251.2	NM_001251.2:1140	Endogenous	mRNA	100	345	194	800	349	110	1012	1130	1683	2047	712	835	580
CD7	NM_006137.6	NM_006137.6:440	Endogenous	mRNA	100	46	154	325	75	129	123	356	230	171	97	32	38
CD70	NM_001252.2	NM_001252.2:190	Endogenous	mRNA	100	163	47	50	30	9	29	53	59	579	2334	93	3495
CD74	NM_001025159.1	NM_001025159.1:964	Endogenous	mRNA	100	11907	8681	13978	8630	7192	34589	24753	42682	39776	10317	9103	6670
CD79A	NM_001783.3	NM_001783.3:695	Endogenous	mRNA	100	134	299	786	72	1134	381	2744	1560	325	87	29	64
CD79B	NM_021602.2	NM_021602.2:24	Endogenous	mRNA	100	57	132	522	64	303	201	1098	449	228	78	35	53
CD80	NM_005191.3	NM_005191.3:1288	Endogenous	mRNA	100	34	27	112	64	20	58	206	240	353	110	57	32
CD81	NM_004356.3	NM_004356.3:735	Endogenous	mRNA	100	16663	3631	5218	2663	5878	21396	14321	20733	13836	9171	28916	9182
CD83	NM_004233.3	NM_004233.3:1960	Endogenous	mRNA	100	344	311	370	156	425	344	625	835	789	507	514	370
CD84	NM_001184879.1	NM_001184879.1:28	Endogenous	mRNA	100	132	196	451	212	200	424	1150	1687	1024	487	313	330
CD86	NM_175862.3	NM_175862.3:1265	Endogenous	mRNA	100	14	20	30	36	9	30	43	91	101	52	40	31
CD8A	NM_001768.5	NM_001768.5:1320	Endogenous	mRNA	100	78	237	327	67	282	153	574	761	210	199	41	60
CD8B	NM_004931.3	NM_004931.3:440	Endogenous	mRNA	100	81	104	153	23	91	91	302	312	85	85	18	26
CD9	NM_001769.2	NM_001769.2:405	Endogenous	mRNA	100	7924	1667	9354	1741	1069	6336	1301	3376	10104	16462	15937	15954
CD96	NM_005816.4	NM_005816.4:1355	Endogenous	mRNA	100	156	317	511	153	295	323	836	1004	456	279	129	165
CD97	NM_078481.2	NM_078481.2:1370	Endogenous	mRNA	100	412	601	954	225	534	1394	1496	1709	1128	747	1720	481
CD99	NM_002414.3	NM_002414.3:625	Endogenous	mRNA	100	2896	2428	6420	2409	3214	7511	3847	5438	11035	5165	10815	6146
CDH1	NM_004360.2	NM_004360.2:535	Endogenous	mRNA	100	6466	511	6265	1850	164	3227	2080	3681	7882	11130	5042	21456
CDH5	NM_001795.3	NM_001795.3:3405	Endogenous	mRNA	100	91	45	89	68	72	313	161	180	185	192	231	119
CDK1	NM_001786.4	NM_001786.4:178	Endogenous	mRNA	100	1055	161	1260	407	33	2566	509	446	3078	3657	2607	5662
CDKN1A	NM_000389.2	NM_000389.2:1975	Endogenous	mRNA	100	1852	1073	2058	196	937	551	556	1535	1378	2355	4650	3886
CEACAM1	NM_001712.3	NM_001712.3:2455	Endogenous	mRNA	100	856	25	257	65	32	530	47	73	268	107	418	58
CEACAM6	NM_002483.4	NM_002483.4:1217	Endogenous	mRNA	100	12116	103	3766	1152	86	1201	30	307	2619	299	454	847
CEACAM8	NM_001816.3	NM_001816.3:825	Endogenous	mRNA	100	7	5	10	3	5	11	8	16	6	11	8	8
CEBPB	NM_005194.2	NM_005194.2:1420	Endogenous	mRNA	100	1845	796	1410	439	1053	1344	1189	2599	3123	2010	2367	973
CFB	NM_001710.5	NM_001710.5:2029	Endogenous	mRNA	100	2228	62	363	86	384	6857	842	1276	412	263	656	148
CFD	NM_001928.2	NM_001928.2:859	Endogenous	mRNA	100	230	140	243	195	122	918	399	385	218	408	111	354
CFI	NM_000204.3	NM_000204.3:1780	Endogenous	mRNA	100	703	183	517	247	369	2021	356	1292	709	151	1989	98
CFP	NM_002621.2	NM_002621.2:380	Endogenous	mRNA	100	69	22	51	18	17	34	91	100	88	44	83	30
CHIT1	NM_003465.2	NM_003465.2:410	Endogenous	mRNA	100	23	33	122	25	29	16	217	115	71	81	19	75
CHUK	NM_001278.3	NM_001278.3:860	Endogenous	mRNA	100	733	160	711	204	301	1130	622	721	1068	1251	1069	1603
CKLF	NM_181640.2	NM_181640.2:275	Endogenous	mRNA	100	1090	216	1458	546	141	1232	1311	1301	1714	2058	1559	3748
CLEC4A	NM_194448.2	NM_194448.2:388	Endogenous	mRNA	100	117	62	187	85	80	116	287	396	585	171	268	95
CLEC4C	NM_203503.1	NM_203503.1:570	Endogenous	mRNA	100	18	8	17	28	5	8	112	105	86	31	31	20
CLEC5A	NM_013252.2	NM_013252.2:615	Endogenous	mRNA	100	55	13	106	103	10	89	43	84	958	189	187	125
CLEC6A	NM_001007033.1	NM_001007033.1:342	Endogenous	mRNA	100	9	5	13	9	6	10	66	62	50	16	10	10
CLEC7A	NM_197954.2	NM_197954.2:55	Endogenous	mRNA	100	134	29	89	65	28	87	159	437	448	97	139	96
CLU	NM_001831.2	NM_001831.2:2340	Endogenous	mRNA	100	34	16	9	12	19	31	18	40	8	14	40	16
CMA1	NM_001836.2	NM_001836.2:561	Endogenous	mRNA	100	9	10	8	6	18	23	64	104	8	9	23	12
CMKLR1	NM_004072.1	NM_004072.1:770	Endogenous	mRNA	100	110	114	217	121	56	259	619	1062	600	226	286	152
COL3A1	NM_000090.3	NM_000090.3:180	Endogenous	mRNA	100	9670	4176	6452	14344	9900	79154	32895	42336	27175	21432	68172	24560
COLEC12	NM_130386.2	NM_130386.2:900	Endogenous	mRNA	100	87	108	61	44	221	118	171	364	318	76	456	64
CR1	NM_000651.4	NM_000651.4:1695	Endogenous	mRNA	100	271	114	450	77	91	686	749	1093	437	226	532	133
CR2	NM_001006658.1	NM_001006658.1:485	Endogenous	mRNA	100	30	24	45	23	22	38	89	27	27	26	42	14
CREB1	NM_004379.3	NM_004379.3:4855	Endogenous	mRNA	100	1509	286	877	214	460	1569	774	976	811	1416	1773	1435
CREB5	NM_182898.2	NM_182898.2:1885	Endogenous	mRNA	100	144	89	128	57	92	197	153	239	346	116	258	54
CREBBP	NM_004380.2	NM_004380.2:8855	Endogenous	mRNA	100	132	22	120	38	69	165	63	90	46	59	79	87
CRP	NM_000567.2	NM_000567.2:1521	Endogenous	mRNA	91.667	18	3	25	5	1	12	7	18	23	20	15	18
CSF1	NM_000757.4	NM_000757.4:823	Endogenous	mRNA	100	341	165	310	240	112	434	513	1001	899	377	433	321
CSF1R	NM_005211.2	NM_005211.2:3775	Endogenous	mRNA	100	58	47	138	55	19	122	221	344	295	98	146	96
CSF2	NM_000758.2	NM_000758.2:475	Endogenous	mRNA	100	11	6	30	13	5	11	17	20	92	21	43	22
CSF2RB	NM_000395.2	NM_000395.2:3300	Endogenous	mRNA	100	667	199	1554	363	339	424	2466	2198	1451	359	618	273
CSF3	NM_000759.3	NM_000759.3:851	Endogenous	mRNA	100	12	10	12	8	6	13	25	42	17	16	15	7
CSF3R	NM_156038.2	NM_156038.2:90	Endogenous	mRNA	100	702	61	685	86	35	220	881	694	409	190	302	126
CT45A1	NM_001017417.1	NM_001017417.1:866	Endogenous	mRNA	100	28	9	34	4	8	35	16	22	13	19	26	14
CTAG1B	NM_001327.2	NM_001327.2:285	Endogenous	mRNA	100	16	11	18	16	7	30	14	24	16	11	20	12
CTAGE1	NM_172241.2	NM_172241.2:3365	Endogenous	mRNA	100	14	13	14	7	6	8	8	10	10	11	18	14
CTCFL	NM_001269042.1	NM_001269042.1:1100	Endogenous	mRNA	100	40	159	1643	8	8	12	5	15	10	12	10	11
CTLA4	NM_005214.3	NM_005214.3:405	Endogenous	mRNA	100	188	290	558	89	213	212	1097	1273	579	523	125	122
CTSG	NM_001911.2	NM_001911.2:160	Endogenous	mRNA	100	24	16	22	15	29	77	228	279	30	41	85	56
CTSH	NM_004390.3	NM_004390.3:344	Endogenous	mRNA	100	3827	502	3207	1186	549	7980	1936	2527	4326	3510	5386	6888
CTSL	NM_001912.4	NM_001912.4:1072	Endogenous	mRNA	100	709	311	1079	228	303	2260	895	1936	1431	1081	1515	613
CTSS	NM_004079.3	NM_004079.3:685	Endogenous	mRNA	100	1941	677	2903	1253	719	5507	5331	9618	5609	1824	2577	1375
CTSW	NM_001335.3	NM_001335.3:1075	Endogenous	mRNA	100	41	109	203	58	38	71	162	251	129	58	68	54
CX3CL1	NM_002996.3	NM_002996.3:140	Endogenous	mRNA	100	921	119	95	107	131	246	341	985	271	115	823	70
CX3CR1	NM_001337.3	NM_001337.3:1040	Endogenous	mRNA	100	132	16	80	40	12	52	63	156	117	43	71	67
CXCL1	NM_001511.1	NM_001511.1:742	Endogenous	mRNA	100	4244	108	2892	695	91	1877	1366	2279	2342	39	1353	617
CXCL10	NM_001565.1	NM_001565.1:40	Endogenous	mRNA	100	100	147	562	864	15	210	484	1851	7212	1222	142	448
CXCL11	NM_005409.4	NM_005409.4:282	Endogenous	mRNA	100	82	131	389	1425	35	211	356	1394	6736	428	92	161
CXCL12	NM_000609.5	NM_000609.5:210	Endogenous	mRNA	100	191	1157	126	179	847	544	2372	4000	817	821	2784	537
CXCL13	NM_006419.2	NM_006419.2:210	Endogenous	mRNA	100	41	156	200	73	306	116	2868	1763	892	233	519	58
CXCL14	NM_004887.4	NM_004887.4:1125	Endogenous	mRNA	100	11607	1401	383	658	1600	7659	7784	14776	375	607	1802	780
CXCL16	NM_001100812.1	NM_001100812.1:850	Endogenous	mRNA	100	1389	214	1222	686	304	6500	865	1657	2285	2246	1362	3073
CXCL2	NM_002089.3	NM_002089.3:854	Endogenous	mRNA	100	755	337	585	146	253	2412	1038	2735	1244	179	750	60
CXCL3	NM_002090.2	NM_002090.2:540	Endogenous	mRNA	100	547	41	325	77	53	1592	153	765	509	52	257	33
CXCL5	NM_002994.3	NM_002994.3:250	Endogenous	mRNA	100	400	9	407	17	34	340	102	656	114	19	229	12
CXCL6	NM_002993.3	NM_002993.3:539	Endogenous	mRNA	100	2123	13	276	100	16	334	277	157	544	12	308	60
CXCL9	NM_002416.1	NM_002416.1:1975	Endogenous	mRNA	100	173	753	862	1569	113	555	4231	7463	7620	859	182	358
CXCR1	NM_000634.2	NM_000634.2:1950	Endogenous	mRNA	100	107	22	69	9	11	36	35	48	32	14	30	20
CXCR2	NM_001557.2	NM_001557.2:2055	Endogenous	mRNA	100	742	22	229	11	7	86	138	135	30	56	112	33
CXCR3	NM_001504.1	NM_001504.1:80	Endogenous	mRNA	100	50	106	268	52	51	109	408	465	144	85	41	53
CXCR4	NM_003467.2	NM_003467.2:1335	Endogenous	mRNA	100	1418	4345	1463	505	3064	1321	10869	9639	5088	3740	2177	668
CXCR5	NM_001716.3	NM_001716.3:2618	Endogenous	mRNA	100	20	14	68	17	10	13	77	47	35	14	17	20
CXCR6	NM_006564.1	NM_006564.1:95	Endogenous	mRNA	100	51	43	183	44	128	118	315	480	113	107	58	28
CYBB	NM_000397.3	NM_000397.3:2686	Endogenous	mRNA	100	395	337	1065	573	99	722	2429	4178	2901	715	1015	608
CYFIP2	NM_001037332.2	NM_001037332.2:4043	Endogenous	mRNA	100	187	198	604	146	258	1061	784	762	509	207	467	135
CYLD	NM_015247.1	NM_015247.1:2890	Endogenous	mRNA	100	705	299	1069	287	341	566	869	1124	1082	1241	932	1126
DDX43	NM_018665.2	NM_018665.2:1255	Endogenous	mRNA	100	244	12	23	47	12	13	57	23	148	13	26	15
DDX58	NM_014314.3	NM_014314.3:2130	Endogenous	mRNA	100	610	170	708	206	110	417	472	752	635	962	512	512
DEFB1	NM_005218.3	NM_005218.3:40	Endogenous	mRNA	100	119	10	14	8	13	36	60	44	59	38	40	51
DMBT1	NM_007329.2	NM_007329.2:3712	Endogenous	mRNA	100	2806	12	22	6	196	470	17	21	13	29	34	6
DOCK9	NM_001130048.1	NM_001130048.1:1020	Endogenous	mRNA	100	1119	220	1234	430	384	1078	485	531	1762	1860	1134	2010
DPP4	NM_001935.3	NM_001935.3:2700	Endogenous	mRNA	100	32	20	45	15	48	303	224	355	120	128	125	175
DUSP4	NM_057158.2	NM_057158.2:3115	Endogenous	mRNA	100	556	201	159	111	917	1455	474	844	409	209	156	77
DUSP6	NM_001946.2	NM_001946.2:1535	Endogenous	mRNA	100	1155	154	358	203	211	1141	902	1226	1673	466	1404	519
EBI3	NM_005755.2	NM_005755.2:485	Endogenous	mRNA	100	28	38	24	19	19	27	161	130	70	33	42	26
ECSIT	NM_001142464.2	NM_001142464.2:1318	Endogenous	mRNA	100	345	59	655	60	77	524	117	184	184	264	252	342
EGR1	NM_001964.2	NM_001964.2:1505	Endogenous	mRNA	100	1197	595	438	174	640	175	266	1344	579	325	668	131
EGR2	NM_000399.3	NM_000399.3:1891	Endogenous	mRNA	100	98	154	39	46	191	59	64	244	177	120	170	91
ELANE	NM_001972.2	NM_001972.2:195	Endogenous	mRNA	100	12	7	12	8	9	17	21	13	23	14	15	12
ELK1	NM_005229.3	NM_005229.3:2350	Endogenous	mRNA	100	238	68	294	88	134	496	244	187	273	378	546	435
ENG	NM_001114753.1	NM_001114753.1:1480	Endogenous	mRNA	100	555	313	687	492	389	1848	1180	1611	1953	767	1880	578
ENTPD1	NM_001098175.1	NM_001098175.1:8830	Endogenous	mRNA	100	163	210	252	170	473	516	984	632	289	220	386	141
EOMES	NM_005442.2	NM_005442.2:1670	Endogenous	mRNA	100	26	28	49	21	14	28	95	100	49	27	21	25
EP300	NM_001429.2	NM_001429.2:715	Endogenous	mRNA	100	2626	534	2071	578	841	2957	1519	1983	2099	2326	2906	2577
EPCAM	NM_002354.1	NM_002354.1:415	Endogenous	mRNA	100	1807	118	575	313	337	7383	3409	3412	1228	2763	1073	3208
ETS1	NM_005238.3	NM_005238.3:4625	Endogenous	mRNA	100	1289	793	1187	565	817	2061	3212	3309	1855	1595	2184	934
EWSR1	NM_013986.3	NM_013986.3:452	Endogenous	mRNA	100	3427	819	4045	1133	1440	4555	2586	3067	3379	5205	3285	5493
F12	NM_000505.3	NM_000505.3:1862	Endogenous	mRNA	100	173	19	355	16	11	68	127	46	92	485	129	349
F13A1	NM_000129.3	NM_000129.3:3196	Endogenous	mRNA	100	762	804	182	267	312	2507	1596	3419	2097	906	4670	476
F2RL1	NM_005242.3	NM_005242.3:940	Endogenous	mRNA	100	317	65	195	33	76	1351	215	476	255	116	341	68
FADD	NM_003824.2	NM_003824.2:1560	Endogenous	mRNA	100	120	44	212	68	51	218	145	146	144	167	175	238
FAS	NM_000043.3	NM_000043.3:90	Endogenous	mRNA	100	112	48	63	43	55	91	144	220	170	97	188	108
FCER1A	NM_002001.2	NM_002001.2:114	Endogenous	mRNA	100	247	25	86	38	24	39	72	110	126	44	492	52
FCER1G	NM_004106.1	NM_004106.1:36	Endogenous	mRNA	100	506	354	897	700	190	772	2691	4112	4195	1132	1609	580
FCER2	NM_002002.4	NM_002002.4:420	Endogenous	mRNA	100	15	15	27	14	17	17	53	32	52	21	11	19
FCGR1A	NM_000566.3	NM_000566.3:1545	Endogenous	mRNA	100	45	22	33	41	15	62	166	136	68	44	35	35
FCGR2A	NM_021642.3	NM_021642.3:60	Endogenous	mRNA	100	761	175	1237	644	179	1354	1114	3428	4043	904	1998	617
FCGR2B	NM_001002273.1	NM_001002273.1:870	Endogenous	mRNA	100	190	55	371	178	199	167	511	918	1458	198	564	206
FCGR3A	NM_000569.6	NM_000569.6:1644	Endogenous	mRNA	100	567	169	346	670	68	1017	1611	4317	4391	785	849	622
FEZ1	NM_005103.4	NM_005103.4:426	Endogenous	mRNA	100	348	90	101	111	128	522	172	304	388	155	605	142
FLT3	NM_004119.1	NM_004119.1:580	Endogenous	mRNA	100	12	32	46	17	52	19	123	155	54	32	23	20
FLT3LG	NM_001459.3	NM_001459.3:360	Endogenous	mRNA	100	344	257	817	209	156	411	473	567	476	260	391	177
FN1	NM_212482.1	NM_212482.1:1776	Endogenous	mRNA	100	1391	898	616	5256	1508	3053	2525	16073	31395	8055	15869	7947
FOS	NM_005252.2	NM_005252.2:1475	Endogenous	mRNA	100	36189	9713	3908	1997	3235	1310	6024	21813	6421	8450	7396	2333
FOXJ1	NM_001454.3	NM_001454.3:815	Endogenous	mRNA	100	419	12	49	13	58	2068	471	407	32	18	131	12
FOXP3	NM_014009.3	NM_014009.3:1230	Endogenous	mRNA	100	72	55	227	67	27	72	270	299	188	104	75	77
FPR2	NM_001462.3	NM_001462.3:1200	Endogenous	mRNA	100	186	19	190	17	9	40	140	177	133	62	124	31
FUT5	NM_002034.2	NM_002034.2:1726	Endogenous	mRNA	100	18	7	10	9	9	16	8	12	9	12	6	7
FUT7	NM_004479.3	NM_004479.3:1710	Endogenous	mRNA	100	34	6	54	14	6	22	109	81	30	23	20	14
FYN	NM_002037.3	NM_002037.3:765	Endogenous	mRNA	100	342	598	879	220	1032	734	2002	1177	846	733	998	188
GAGE1	NM_001040663.2	NM_001040663.2:1642	Endogenous	mRNA	100	29	20	24	17	12	29	25	21	18	37	27	39
GATA3	NM_001002295.1	NM_001002295.1:2835	Endogenous	mRNA	100	70	15	41	49	8	18	25	25	29	37	47	56
GNLY	NM_006433.2	NM_006433.2:305	Endogenous	mRNA	100	206	319	1114	236	136	223	690	971	596	449	159	369
GPI	NM_000175.2	NM_000175.2:1695	Endogenous	mRNA	100	3888	964	6004	1614	982	3637	1720	1674	9799	2566	5854	3368
GTF3C1	NM_001520.3	NM_001520.3:2904	Endogenous	mRNA	100	932	225	1025	306	403	987	599	732	1029	1169	1257	1438
GZMA	NM_006144.2	NM_006144.2:155	Endogenous	mRNA	100	226	191	478	278	181	446	968	1780	775	354	189	230
GZMB	NM_004131.3	NM_004131.3:540	Endogenous	mRNA	100	142	106	509	174	368	230	1690	2172	729	345	126	125
GZMH	NM_033423.3	NM_033423.3:705	Endogenous	mRNA	100	37	53	96	31	51	58	225	475	128	59	45	25
GZMK	NM_002104.2	NM_002104.2:700	Endogenous	mRNA	100	119	276	428	115	268	253	1054	1280	608	393	104	125
GZMM	NM_005317.2	NM_005317.2:669	Endogenous	mRNA	100	19	46	94	27	52	56	113	113	34	45	29	23
HAMP	NM_021175.2	NM_021175.2:99	Endogenous	mRNA	100	9	9	29	17	16	32	28	75	48	50	24	33
HAVCR2	NM_032782.3	NM_032782.3:955	Endogenous	mRNA	100	72	82	153	86	41	191	300	515	419	275	185	151
HCK	NM_002110.2	NM_002110.2:260	Endogenous	mRNA	100	841	140	655	235	96	221	1104	1331	1145	339	551	226
HLA-A	NM_002116.5	NM_002116.5:1000	Endogenous	mRNA	100	6191	5951	23462	12276	6335	24395	17682	24393	31800	16332	12999	11100
HLA-B	NM_005514.6	NM_005514.6:937	Endogenous	mRNA	100	8365	6222	23477	3768	7134	30422	24046	33294	17749	22224	16138	11733
HLA-C	NM_002117.4	NM_002117.4:895	Endogenous	mRNA	100	4199	1238	4408	3264	2149	6477	4975	7704	9350	6572	6693	4740
HLA-DMA	NM_006120.3	NM_006120.3:380	Endogenous	mRNA	100	1705	555	1520	653	693	5663	3164	4292	3204	1205	1364	954
HLA-DMB	NM_002118.3	NM_002118.3:20	Endogenous	mRNA	100	878	285	657	335	210	1874	2184	2101	1437	496	604	442
HLA-DOB	NM_002120.3	NM_002120.3:230	Endogenous	mRNA	100	103	84	368	62	273	236	697	759	270	178	129	135
HLA-DPA1	NM_033554.2	NM_033554.2:857	Endogenous	mRNA	100	2110	1137	1332	1102	567	4376	4952	9886	5499	2375	3090	1636
HLA-DPB1	NM_002121.4	NM_002121.4:931	Endogenous	mRNA	100	2387	1206	2262	1319	565	4986	3953	10206	5722	2296	2486	1560
HLA-DQA1	NM_002122.3	NM_002122.3:261	Endogenous	mRNA	100	1054	838	1769	2338	13	6	8	15	17654	14	2696	8
HLA-DQB1	NM_002123.3	NM_002123.3:384	Endogenous	mRNA	100	882	391	1290	684	10	28	14	27	3801	15	1258	17
HLA-DRA	NM_019111.3	NM_019111.3:335	Endogenous	mRNA	100	3087	1784	3633	1994	929	9307	7067	15587	13642	3583	4179	2575
HLA-DRB3	NM_022555.3	NM_022555.3:698	Endogenous	mRNA	100	6147	4086	8705	5009	3370	17079	18105	26883	25967	7356	8564	3738
HLA-DRB4	NM_021983.4	NM_021983.4:194	Endogenous	mRNA	100	738	575	973	9	4	15	2111	3971	12	1095	1340	660
HLA-E	NM_005516.4	NM_005516.4:1204	Endogenous	mRNA	100	6577	3047	10974	3447	2989	9408	9724	14404	11797	8410	6254	6336
HLA-G	NM_002127.4	NM_002127.4:1180	Endogenous	mRNA	100	656	171	1149	706	112	1771	488	1029	2129	1367	1107	1147
HMGB1	NM_002128.4	NM_002128.4:208	Endogenous	mRNA	100	1595	351	1815	267	372	2322	945	1487	1383	3069	2771	3749
HRAS	NM_005343.2	NM_005343.2:396	Endogenous	mRNA	100	471	38	599	108	45	309	160	172	589	295	341	434
HSD11B1	NM_181755.1	NM_181755.1:155	Endogenous	mRNA	100	22	21	45	15	13	22	181	189	225	44	80	30
ICAM1	NM_000201.2	NM_000201.2:2253	Endogenous	mRNA	100	365	443	2607	507	294	509	1462	2447	2505	618	1281	652
ICAM2	NM_000873.3	NM_000873.3:415	Endogenous	mRNA	100	67	67	130	35	134	281	323	310	194	116	248	67
ICAM3	NM_002162.3	NM_002162.3:1225	Endogenous	mRNA	100	360	219	913	158	470	662	1197	1253	523	397	275	431
ICAM4	NM_001039132.1	NM_001039132.1:463	Endogenous	mRNA	100	60	16	71	43	30	29	49	119	73	29	80	104
ICOS	NM_012092.2	NM_012092.2:640	Endogenous	mRNA	100	57	82	226	37	47	83	249	314	208	120	59	54
ICOSLG	NM_015259.4	NM_015259.4:1190	Endogenous	mRNA	100	242	92	309	100	161	268	245	279	364	308	251	257
IDO1	NM_002164.3	NM_002164.3:50	Endogenous	mRNA	100	497	181	962	1370	79	636	2814	3813	3138	1211	263	278
IFI16	NM_005531.1	NM_005531.1:2255	Endogenous	mRNA	100	2756	1025	5615	1524	736	1960	1848	2368	5751	7070	3975	6051
IFI27	NM_005532.3	NM_005532.3:390	Endogenous	mRNA	100	4002	1730	19069	2066	1492	12453	752	3557	10106	27060	6556	17948
IFI35	NM_005533.3	NM_005533.3:415	Endogenous	mRNA	100	251	79	433	185	86	751	577	768	701	566	477	330
IFIH1	NM_022168.2	NM_022168.2:185	Endogenous	mRNA	100	269	107	875	148	74	493	320	594	591	1241	311	684
IFIT1	NM_001548.3	NM_001548.3:1440	Endogenous	mRNA	100	204	71	416	96	32	151	161	246	384	2819	301	993
IFIT2	NM_001547.4	NM_001547.4:1995	Endogenous	mRNA	100	323	81	211	111	14	295	103	165	239	1036	218	426
IFITM1	NM_003641.3	NM_003641.3:482	Endogenous	mRNA	100	2939	958	3593	1528	1358	8249	4421	8821	3843	3867	2959	2182
IFITM2	NM_006435.2	NM_006435.2:390	Endogenous	mRNA	100	3592	930	1812	780	1982	6974	4123	8028	3412	1912	6345	1454
IFNA1	NM_024013.1	NM_024013.1:585	Endogenous	mRNA	100	11	11	14	7	12	11	9	10	14	12	16	11
IFNA17	NM_021268.2	NM_021268.2:291	Endogenous	mRNA	100	2	4	12	6	5	10	5	11	10	11	10	10
IFNA2	NM_000605.3	NM_000605.3:611	Endogenous	mRNA	100	13	7	15	4	5	9	13	19	13	11	7	7
IFNA7	NM_021057.2	NM_021057.2:215	Endogenous	mRNA	100	20	10	22	11	6	12	10	20	14	15	13	14
IFNA8	NM_002170.3	NM_002170.3:604	Endogenous	mRNA	100	10	14	10	6	6	9	6	5	10	4	10	6
IFNAR1	NM_000629.2	NM_000629.2:3123	Endogenous	mRNA	100	492	95	280	105	98	929	281	343	227	358	628	408
IFNAR2	NM_000874.3	NM_000874.3:631	Endogenous	mRNA	100	1380	288	1355	578	611	2048	1383	1569	1986	959	1805	1035
IFNB1	NM_002176.2	NM_002176.2:610	Endogenous	mRNA	100	12	10	10	16	4	15	8	15	16	14	20	11
IFNG	NM_000619.2	NM_000619.2:970	Endogenous	mRNA	100	13	45	36	11	19	40	71	102	49	32	16	15
IFNGR1	NM_000416.1	NM_000416.1:1140	Endogenous	mRNA	100	3639	469	1842	617	464	1734	1504	2157	3376	4302	2506	4669
IFNL1	NM_172140.1	NM_172140.1:233	Endogenous	mRNA	100	10	10	18	11	17	22	22	10	24	15	12	16
IFNL2	NM_172138.1	NM_172138.1:589	Endogenous	mRNA	100	18	18	31	9	6	19	9	15	13	44	13	47
IGF1R	NM_000875.2	NM_000875.2:455	Endogenous	mRNA	100	3916	607	2851	815	1222	2792	916	1963	2949	3123	3898	7777
IGF2R	NM_000876.1	NM_000876.1:2605	Endogenous	mRNA	100	971	260	836	372	393	1282	903	1311	1310	1353	1398	2028
IGLL1	NM_020070.2	NM_020070.2:188	Endogenous	mRNA	100	9	6	10	4	8	7	9	15	7	15	15	10
IKBKB	NM_001556.1	NM_001556.1:1995	Endogenous	mRNA	100	985	160	467	218	204	1045	539	581	761	638	820	558
IKBKE	NM_014002.2	NM_014002.2:2470	Endogenous	mRNA	100	1107	141	944	239	65	477	831	901	668	657	537	866
IKBKG	NM_003639.2	NM_003639.2:470	Endogenous	mRNA	100	601	167	866	331	308	826	536	651	996	3688	829	4745
IL10	NM_000572.2	NM_000572.2:230	Endogenous	mRNA	100	24	33	78	16	56	34	56	153	30	54	41	41
IL10RA	NM_001558.2	NM_001558.2:150	Endogenous	mRNA	100	203	262	566	157	296	380	846	1645	842	421	229	190
IL11	NM_000641.2	NM_000641.2:1145	Endogenous	mRNA	100	35	76	122	70	165	20	44	104	467	59	88	73
IL11RA	NM_147162.1	NM_147162.1:400	Endogenous	mRNA	100	74	47	81	41	61	68	95	77	58	56	89	57
IL12A	NM_000882.2	NM_000882.2:775	Endogenous	mRNA	100	115	32	41	21	13	36	39	31	36	63	23	40
IL12B	NM_002187.2	NM_002187.2:1435	Endogenous	mRNA	100	6	18	16	8	6	10	33	56	30	13	13	12
IL12RB1	NM_005535.1	NM_005535.1:225	Endogenous	mRNA	100	59	81	126	86	64	106	441	353	237	94	62	51
IL12RB2	NM_001559.2	NM_001559.2:1315	Endogenous	mRNA	100	233	16	127	129	14	24	91	168	455	3344	317	2732
IL13	NM_002188.2	NM_002188.2:516	Endogenous	mRNA	100	17	19	20	10	16	16	17	14	15	20	14	11
IL13RA1	NM_001560.2	NM_001560.2:1230	Endogenous	mRNA	100	1236	489	1802	649	685	2661	1378	2360	3011	1844	2964	3079
IL13RA2	NM_000640.2	NM_000640.2:400	Endogenous	mRNA	100	23	11	9	5	8	33	12	37	6	17	17	30
IL15	NM_172174.1	NM_172174.1:1685	Endogenous	mRNA	100	100	55	403	154	46	194	116	270	323	216	113	171
IL15RA	NM_002189.2	NM_002189.2:505	Endogenous	mRNA	100	429	416	593	393	552	871	753	1103	1519	1147	756	1317
IL16	NM_004513.4	NM_004513.4:1262	Endogenous	mRNA	100	130	114	433	107	147	228	602	649	306	159	136	116
IL17A	NM_002190.2	NM_002190.2:240	Endogenous	mRNA	100	15	5	27	7	6	14	3	5	8	6	13	17
IL17B	NM_014443.2	NM_014443.2:177	Endogenous	mRNA	100	9	13	17	11	4	13	6	9	19	13	22	18
IL17F	NM_052872.3	NM_052872.3:210	Endogenous	mRNA	100	18	9	10	8	10	16	13	22	26	20	15	14
IL17RA	NM_014339.6	NM_014339.6:482	Endogenous	mRNA	100	473	110	675	186	158	594	521	688	813	453	437	799
IL17RB	NM_018725.3	NM_018725.3:225	Endogenous	mRNA	100	121	19	158	28	21	503	33	25	51	120	78	127
IL18	NM_001562.2	NM_001562.2:48	Endogenous	mRNA	100	496	40	169	68	41	258	370	666	252	321	106	357
IL18R1	NM_003855.2	NM_003855.2:2025	Endogenous	mRNA	100	177	116	311	77	218	294	535	381	157	268	169	63
IL18RAP	NM_003853.2	NM_003853.2:2412	Endogenous	mRNA	100	64	45	84	34	109	47	187	171	54	72	25	25
IL19	NM_013371.3	NM_013371.3:1030	Endogenous	mRNA	100	272	15	43	12	12	40	14	21	18	15	30	15
IL1A	NM_000575.3	NM_000575.3:1085	Endogenous	mRNA	100	168	7	301	40	3	9	27	37	874	27	381	74
IL1B	NM_000576.2	NM_000576.2:840	Endogenous	mRNA	100	921	42	2515	88	14	67	259	599	700	81	174	85
IL1R1	NM_000877.2	NM_000877.2:4295	Endogenous	mRNA	100	929	910	321	213	698	1368	856	790	476	461	1209	305
IL1R2	NM_173343.1	NM_173343.1:113	Endogenous	mRNA	100	171	25	680	22	33	90	239	175	185	100	173	17
IL1RAP	NM_002182.2	NM_002182.2:460	Endogenous	mRNA	100	903	79	833	280	53	406	252	398	1549	1370	1175	1643
IL1RAPL2	NM_017416.1	NM_017416.1:1800	Endogenous	mRNA	100	46	15	25	11	4	35	21	27	21	16	40	17
IL1RL1	NM_016232.4	NM_016232.4:700	Endogenous	mRNA	100	63	155	302	63	111	153	195	289	260	140	224	48
IL1RL2	NM_003854.2	NM_003854.2:595	Endogenous	mRNA	100	124	67	226	20	44	84	18	47	80	437	119	525
IL1RN	NM_000577.3	NM_000577.3:480	Endogenous	mRNA	100	973	65	4066	157	23	95	152	740	2751	2029	1125	1775
IL2	NM_000586.2	NM_000586.2:300	Endogenous	mRNA	100	11	7	4	6	6	9	7	16	10	15	15	10
IL21	NM_021803.2	NM_021803.2:65	Endogenous	mRNA	100	10	18	20	17	13	11	46	48	22	21	20	10
IL21R	NM_021798.2	NM_021798.2:2080	Endogenous	mRNA	100	59	90	188	67	46	94	577	550	347	94	55	45
IL22	NM_020525.4	NM_020525.4:319	Endogenous	mRNA	100	12	7	3	5	5	11	10	12	9	10	8	14
IL22RA1	NM_021258.2	NM_021258.2:2524	Endogenous	mRNA	100	111	17	212	37	8	118	16	27	82	203	91	375
IL22RA2	NM_181310.1	NM_181310.1:290	Endogenous	mRNA	100	26	16	45	5	6	12	149	79	21	25	59	19
IL23A	NM_016584.2	NM_016584.2:411	Endogenous	mRNA	100	116	17	92	16	12	35	38	48	38	24	51	32
IL23R	NM_144701.2	NM_144701.2:710	Endogenous	mRNA	100	7	3	14	5	5	13	5	15	24	10	11	11
IL24	NM_181339.1	NM_181339.1:1016	Endogenous	mRNA	100	18	9	244	6	15	15	23	57	32	15	113	9
IL25	NM_022789.2	NM_022789.2:1027	Endogenous	mRNA	100	14	12	16	7	4	22	11	21	13	8	9	20
IL26	NM_018402.1	NM_018402.1:80	Endogenous	mRNA	100	30	14	24	7	8	14	17	17	14	14	14	11
IL27	NM_145659.3	NM_145659.3:143	Endogenous	mRNA	100	6	8	30	13	9	22	19	21	22	11	16	11
IL2RA	NM_000417.1	NM_000417.1:1000	Endogenous	mRNA	100	74	57	178	90	70	267	754	801	700	207	327	70
IL2RB	NM_000878.2	NM_000878.2:1980	Endogenous	mRNA	100	387	445	906	321	198	436	1236	1199	630	248	259	200
IL2RG	NM_000206.1	NM_000206.1:595	Endogenous	mRNA	100	343	321	910	283	153	584	1374	1886	1010	496	319	294
IL3	NM_000588.3	NM_000588.3:130	Endogenous	mRNA	100	7	4	12	9	3	6	8	10	3	6	13	10
IL32	NM_004221.4	NM_004221.4:358	Endogenous	mRNA	100	346	457	1884	1235	238	1711	2250	4154	5933	1444	1765	1615
IL34	NM_152456.1	NM_152456.1:860	Endogenous	mRNA	100	43	39	269	21	28	44	77	87	76	45	62	63
IL3RA	NM_002183.2	NM_002183.2:745	Endogenous	mRNA	100	32	15	34	15	12	49	60	50	98	50	63	25
IL4	NM_000589.2	NM_000589.2:625	Endogenous	mRNA	100	21	8	19	5	6	16	12	9	22	9	15	10
IL4R	NM_000418.2	NM_000418.2:705	Endogenous	mRNA	100	1289	320	1998	409	348	1173	723	1100	1986	795	1251	829
IL5	NM_000879.2	NM_000879.2:105	Endogenous	mRNA	91.667	8	5	6	1	7	13	8	7	8	4	6	9
IL5RA	NM_000564.3	NM_000564.3:210	Endogenous	mRNA	100	45	10	31	13	6	29	23	19	24	14	23	28
IL6	NM_000600.1	NM_000600.1:220	Endogenous	mRNA	100	20	70	84	40	42	134	368	837	305	92	187	20
IL6R	NM_000565.2	NM_000565.2:993	Endogenous	mRNA	100	113	61	198	40	79	82	222	235	180	152	95	96
IL6ST	NM_002184.2	NM_002184.2:2505	Endogenous	mRNA	100	3053	2071	1853	1179	2437	6050	3428	4204	4281	2709	3911	1906
IL7	NM_000880.2	NM_000880.2:38	Endogenous	mRNA	100	27	9	59	14	6	84	19	23	42	8	28	6
IL7R	NM_002185.2	NM_002185.2:1610	Endogenous	mRNA	100	302	752	1284	189	1169	535	4297	2919	1701	1669	564	269
IL8	NM_000584.2	NM_000584.2:25	Endogenous	mRNA	100	10382	215	20998	297	77	501	802	1654	7665	97	5079	711
IL9	NM_000590.1	NM_000590.1:300	Endogenous	mRNA	100	10	7	4	7	3	8	12	13	8	10	7	6
ILF3	NM_001137673.1	NM_001137673.1:730	Endogenous	mRNA	100	6278	1516	12194	1425	1704	9837	3105	3875	5023	6513	5658	7574
INPP5D	NM_005541.3	NM_005541.3:4075	Endogenous	mRNA	100	420	180	427	122	155	319	828	890	500	478	289	425
IRAK1	NM_001569.3	NM_001569.3:1995	Endogenous	mRNA	100	1039	310	1664	921	459	2454	1098	1515	3456	7147	1066	11840
IRAK2	NM_001570.3	NM_001570.3:1285	Endogenous	mRNA	100	204	55	238	147	37	135	162	166	699	390	223	430
IRAK4	NM_016123.1	NM_016123.1:2175	Endogenous	mRNA	100	489	116	572	138	172	542	431	451	455	554	614	664
IRF1	NM_002198.1	NM_002198.1:510	Endogenous	mRNA	100	458	388	1071	349	181	992	1543	1639	1354	963	693	362
IRF2	NM_002199.3	NM_002199.3:1624	Endogenous	mRNA	100	950	231	770	300	200	900	501	716	710	528	1080	677
IRF3	NM_001571.5	NM_001571.5:1303	Endogenous	mRNA	100	477	135	758	187	199	673	450	454	573	228	476	272
IRF4	NM_002460.1	NM_002460.1:325	Endogenous	mRNA	100	312	439	1471	260	807	1120	1763	1946	712	301	353	217
IRF5	NM_002200.3	NM_002200.3:1845	Endogenous	mRNA	100	191	66	524	134	38	386	234	228	544	560	236	1000
IRF7	NM_001572.3	NM_001572.3:1763	Endogenous	mRNA	100	367	142	1160	273	141	900	776	774	789	617	479	552
IRF8	NM_002163.2	NM_002163.2:253	Endogenous	mRNA	100	103	131	263	118	54	273	705	617	506	241	189	154
IRGM	NM_001145805.1	NM_001145805.1:1412	Endogenous	mRNA	100	20	16	25	12	13	21	33	43	30	24	17	15
ISG15	NM_005101.3	NM_005101.3:305	Endogenous	mRNA	100	443	247	2039	311	233	625	812	1273	1505	4981	688	2469
ISG20	NM_002201.4	NM_002201.4:358	Endogenous	mRNA	100	313	337	1040	194	707	1290	1739	1399	764	1029	295	619
ITCH	NM_001257138.1	NM_001257138.1:438	Endogenous	mRNA	100	2757	466	2143	547	700	3685	1583	2307	3079	2753	2894	3021
ITGA1	NM_181501.1	NM_181501.1:1875	Endogenous	mRNA	100	287	278	727	605	371	2281	744	1516	1748	757	3540	829
ITGA2	NM_002203.2	NM_002203.2:475	Endogenous	mRNA	100	2702	84	1150	294	48	415	590	1091	3390	4761	1988	5421
ITGA2B	NM_000419.3	NM_000419.3:740	Endogenous	mRNA	100	167	10	176	24	13	63	17	21	57	448	103	478
ITGA4	NM_000885.4	NM_000885.4:975	Endogenous	mRNA	100	131	121	187	81	170	262	396	423	388	209	204	127
ITGA5	NM_002205.2	NM_002205.2:925	Endogenous	mRNA	100	357	716	1286	509	729	978	959	1479	4811	1321	3496	750
ITGA6	NM_000210.1	NM_000210.1:3065	Endogenous	mRNA	100	3139	234	2138	846	621	3423	1006	1579	6685	1798	4960	2643
ITGAE	NM_002208.4	NM_002208.4:3405	Endogenous	mRNA	100	481	56	299	139	104	764	356	589	342	576	685	922
ITGAL	NM_002209.2	NM_002209.2:3905	Endogenous	mRNA	100	263	332	889	173	191	368	1320	1645	795	304	179	212
ITGAM	NM_000632.3	NM_000632.3:515	Endogenous	mRNA	100	74	37	75	65	31	144	115	380	561	139	214	111
ITGAX	NM_000887.3	NM_000887.3:700	Endogenous	mRNA	100	770	403	1561	277	148	539	1669	1697	2294	1084	767	561
ITGB1	NM_033666.2	NM_033666.2:2000	Endogenous	mRNA	100	3072	1027	2702	1674	1377	6985	2712	5370	8224	4169	10737	5529
ITGB2	NM_000211.2	NM_000211.2:520	Endogenous	mRNA	100	436	324	797	357	164	561	2366	2979	2931	900	859	540
ITGB3	NM_000212.2	NM_000212.2:4485	Endogenous	mRNA	100	80	34	45	109	51	147	201	272	523	66	279	60
ITGB4	NM_001005731.1	NM_001005731.1:4151	Endogenous	mRNA	100	6422	798	7236	1875	267	5465	987	1245	10096	3353	6761	3515
ITK	NM_005546.3	NM_005546.3:3430	Endogenous	mRNA	100	71	271	304	79	382	118	1187	680	308	286	84	87
JAK1	NM_002227.1	NM_002227.1:285	Endogenous	mRNA	100	2356	721	1855	656	907	2791	2295	2911	2350	3873	3195	4272
JAK2	NM_004972.2	NM_004972.2:455	Endogenous	mRNA	100	1734	376	1386	548	463	1893	1214	1710	4098	1104	1043	1451
JAK3	NM_000215.2	NM_000215.2:1715	Endogenous	mRNA	100	281	251	795	178	270	438	1716	1483	852	374	412	204
JAM3	NM_032801.3	NM_032801.3:890	Endogenous	mRNA	100	275	275	134	105	388	487	297	557	274	279	1239	201
KIR3DL1	NM_013289.2	NM_013289.2:1691	Endogenous	mRNA	100	11	12	23	4	3	8	10	49	33	19	22	14
KIR3DL2	NM_006737.2	NM_006737.2:884	Endogenous	mRNA	100	8	38	43	11	12	22	19	28	21	28	10	9
KIR3DL3	NM_153443.3	NM_153443.3:539	Endogenous	mRNA	100	10	8	21	6	6	15	8	13	16	12	11	14
KIR_Activating_Subgroup_1	NM_001083539.1	NM_001083539.1:1146	Endogenous	mRNA	100	21	40	63	5	8	14	8	26	6	19	18	9
KIR_Activating_Subgroup_2	NM_014512.1	NM_014512.1:718	Endogenous	mRNA	100	13	38	54	6	10	15	14	23	9	13	14	6
KIR_Inhibiting_Subgroup_1	NM_014218.2	NM_014218.2:872	Endogenous	mRNA	100	19	36	79	28	21	29	37	70	29	20	20	15
KIR_Inhibiting_Subgroup_2	NM_014511.3	NM_014511.3:592	Endogenous	mRNA	100	15	36	92	24	19	41	28	55	32	15	23	19
KIT	NM_000222.2	NM_000222.2:2644	Endogenous	mRNA	100	1064	34	54	32	53	347	101	234	61	126	196	88
KLRB1	NM_002258.2	NM_002258.2:85	Endogenous	mRNA	100	86	120	149	32	180	250	594	387	176	165	122	80
KLRC1	NM_002259.3	NM_002259.3:335	Endogenous	mRNA	100	59	82	139	131	104	167	155	298	138	114	67	77
KLRC2	NM_002260.3	NM_002260.3:942	Endogenous	mRNA	100	28	220	253	167	202	163	291	351	184	152	38	71
KLRD1	NM_002262.3	NM_002262.3:542	Endogenous	mRNA	100	21	32	74	17	28	110	136	175	30	36	31	23
KLRF1	NM_016523.1	NM_016523.1:275	Endogenous	mRNA	100	96	10	87	29	12	45	81	107	68	46	107	35
KLRG1	NM_005810.3	NM_005810.3:65	Endogenous	mRNA	100	39	40	107	36	73	84	139	169	107	106	60	59
KLRK1	NM_007360.3	NM_007360.3:522	Endogenous	mRNA	100	71	369	522	91	187	276	618	1108	411	258	61	121
LAG3	NM_002286.5	NM_002286.5:1735	Endogenous	mRNA	100	142	134	375	101	118	128	645	969	308	197	254	76
LAIR2	NM_002288.3	NM_002288.3:524	Endogenous	mRNA	100	364	93	201	185	84	309	702	998	754	286	204	212
LAMP1	NM_005561.3	NM_005561.3:2070	Endogenous	mRNA	100	8387	1455	8018	2472	1821	8420	4639	8002	8752	9480	11946	8903
LAMP2	NM_001122606.1	NM_001122606.1:46	Endogenous	mRNA	100	1324	253	1939	399	466	2631	1069	1466	1933	1744	2137	2092
LAMP3	NM_014398.3	NM_014398.3:1400	Endogenous	mRNA	100	185	82	745	108	27	181	393	318	328	2129	217	1261
LBP	NM_004139.2	NM_004139.2:792	Endogenous	mRNA	91.667	8	7	10	11	9	26	265	112	9	1	11	2
LCK	NM_005356.2	NM_005356.2:1260	Endogenous	mRNA	100	160	255	663	124	128	384	1001	997	451	263	328	159
LCN2	NM_005564.3	NM_005564.3:325	Endogenous	mRNA	100	16474	6	2399	70	347	18429	5549	3158	347	490	1366	479
LCP1	NM_002298.4	NM_002298.4:3195	Endogenous	mRNA	100	1066	1060	1603	554	600	898	4230	4302	3448	1260	1418	874
LGALS3	NM_001177388.1	NM_001177388.1:495	Endogenous	mRNA	100	5280	919	3515	843	1044	12892	2778	5036	4966	7173	6911	9455
LIF	NM_002309.3	NM_002309.3:1240	Endogenous	mRNA	100	355	590	72	101	304	118	523	910	1135	207	622	107
LILRA1	NM_006863.1	NM_006863.1:1719	Endogenous	mRNA	100	41	8	14	12	10	18	39	36	17	10	23	11
LILRA4	NM_012276.3	NM_012276.3:1577	Endogenous	mRNA	100	11	7	20	24	4	4	97	49	42	26	14	18
LILRA5	NM_181879.2	NM_181879.2:545	Endogenous	mRNA	100	37	17	87	31	8	31	120	120	236	53	80	28
LILRB1	NM_001081637.1	NM_001081637.1:2332	Endogenous	mRNA	100	187	74	270	101	72	177	484	650	478	122	168	93
LILRB2	NM_005874.1	NM_005874.1:595	Endogenous	mRNA	100	177	67	268	124	49	121	649	885	728	171	179	86
LILRB3	NM_006864.2	NM_006864.2:2235	Endogenous	mRNA	100	97	26	146	64	34	61	198	234	260	45	77	21
LRP1	NM_002332.2	NM_002332.2:4240	Endogenous	mRNA	100	2614	756	1889	871	1566	2364	1615	3799	2435	2335	5266	2224
LRRN3	NM_001099660.1	NM_001099660.1:2940	Endogenous	mRNA	100	45	19	70	26	10	37	18	52	27	16	49	9
LTA	NM_000595.2	NM_000595.2:885	Endogenous	mRNA	100	37	29	97	12	12	31	82	79	101	44	33	44
LTB	NM_002341.1	NM_002341.1:330	Endogenous	mRNA	100	152	205	695	138	54	263	969	580	598	276	209	154
LTBR	NM_002342.1	NM_002342.1:1435	Endogenous	mRNA	100	1547	449	2095	1022	752	3124	1476	1951	4011	3028	1992	3864
LTF	NM_002343.2	NM_002343.2:590	Endogenous	mRNA	100	4675	14	3840	15	150	3996	156	66	3591	40	121	126
LTK	NM_001135685.1	NM_001135685.1:2418	Endogenous	mRNA	100	33	14	31	33	62	119	97	44	31	27	19	30
LY86	NM_004271.3	NM_004271.3:255	Endogenous	mRNA	100	59	35	81	40	16	90	122	221	219	80	118	89
LY9	NM_001033667.1	NM_001033667.1:260	Endogenous	mRNA	100	80	182	339	63	345	149	397	528	228	97	33	56
LY96	NM_015364.2	NM_015364.2:360	Endogenous	mRNA	100	151	62	210	94	208	261	501	798	399	241	353	162
LYN	NM_002350.1	NM_002350.1:1285	Endogenous	mRNA	100	399	40	345	116	35	444	413	502	575	275	460	399
MAF	NM_005360.4	NM_005360.4:888	Endogenous	mRNA	100	552	435	1956	414	453	838	1082	1681	1924	5079	1710	9029
MAGEA1	NM_004988.4	NM_004988.4:476	Endogenous	mRNA	91.667	17	1	204	13	3	5	11	11	7	9	15	7
MAGEA12	NM_001166386.1	NM_001166386.1:567	Endogenous	mRNA	100	15	12	22	5	11	12	8	17	12	13	6	13
MAGEA3	NM_005362.3	NM_005362.3:849	Endogenous	mRNA	100	10	146	17	4	5	7	7	309	9	14	15	11
MAGEA4	NM_001011548.1	NM_001011548.1:778	Endogenous	mRNA	100	10	10	37	31	3	14	127	21	54	6	10	9
MAGEB2	NM_002364.4	NM_002364.4:1026	Endogenous	mRNA	100	5	7	11	7	5	13	11	19	10	9	6	6
MAGEC1	NM_005462.4	NM_005462.4:2920	Endogenous	mRNA	100	11	8	9	5	6	10	16	10	7	16	10	5
MAGEC2	NM_016249.3	NM_016249.3:860	Endogenous	mRNA	100	2	4	9	2	2	7	8	10	3	9	6	11
MAP2K1	NM_002755.2	NM_002755.2:970	Endogenous	mRNA	100	558	196	1247	258	243	1178	506	694	1378	1090	1510	1800
MAP2K2	NM_030662.2	NM_030662.2:1325	Endogenous	mRNA	100	2226	523	2090	817	892	2309	1797	2323	2668	4080	2583	5651
MAP2K4	NM_003010.2	NM_003010.2:2830	Endogenous	mRNA	100	682	167	388	161	231	732	272	368	620	642	655	923
MAP3K1	NM_005921.1	NM_005921.1:2525	Endogenous	mRNA	100	1312	292	800	221	207	1326	651	1044	1109	1616	821	1247
MAP3K5	NM_005923.3	NM_005923.3:1760	Endogenous	mRNA	100	2325	311	1279	541	436	1449	1222	2661	1656	1621	3009	2139
MAP3K7	NM_145333.1	NM_145333.1:670	Endogenous	mRNA	100	1657	297	1590	332	457	2072	835	1213	1342	2074	1763	2001
MAP4K2	NM_004579.2	NM_004579.2:1610	Endogenous	mRNA	100	302	104	506	79	124	562	339	364	312	828	601	1188
MAPK1	NM_138957.2	NM_138957.2:430	Endogenous	mRNA	100	1189	223	1354	283	247	1779	658	1085	1488	1781	1786	2438
MAPK11	NM_002751.5	NM_002751.5:1310	Endogenous	mRNA	100	54	45	142	39	42	168	83	99	86	82	89	69
MAPK14	NM_001315.1	NM_001315.1:450	Endogenous	mRNA	100	1685	467	2328	301	683	2026	1059	1923	1236	2165	3453	2580
MAPK3	NM_001040056.1	NM_001040056.1:580	Endogenous	mRNA	100	662	196	930	227	211	892	435	676	1143	1041	1009	1477
MAPK8	NM_002750.2	NM_002750.2:945	Endogenous	mRNA	100	539	116	507	142	287	869	316	482	591	809	778	1109
MAPKAPK2	NM_004759.3	NM_004759.3:710	Endogenous	mRNA	100	795	516	1561	453	933	1275	1397	1655	1930	1267	1445	1543
MARCO	NM_006770.3	NM_006770.3:1434	Endogenous	mRNA	100	29	15	99	40	7	20	56	335	1674	223	150	105
MASP1	NM_139125.3	NM_139125.3:35	Endogenous	mRNA	100	64	180	61	8	245	122	155	230	10	39	527	38
MASP2	NM_139208.1	NM_139208.1:330	Endogenous	mRNA	100	5	4	8	2	3	17	6	13	11	5	6	7
MAVS	NM_020746.3	NM_020746.3:3460	Endogenous	mRNA	100	2065	321	1276	406	576	2660	1015	1250	740	1477	1107	2353
MBL2	NM_000242.2	NM_000242.2:1756	Endogenous	mRNA	100	18	34	23	25	17	30	21	22	19	26	28	23
MCAM	NM_006500.2	NM_006500.2:1515	Endogenous	mRNA	100	165	152	320	207	220	1014	205	243	298	221	698	429
MEF2C	NM_002397.3	NM_002397.3:2445	Endogenous	mRNA	100	161	194	243	138	280	431	598	695	369	220	584	181
MEFV	NM_000243.2	NM_000243.2:1162	Endogenous	mRNA	100	55	9	102	9	13	18	66	87	62	18	24	23
MERTK	NM_006343.2	NM_006343.2:665	Endogenous	mRNA	100	332	195	314	242	624	573	1020	1298	533	559	694	466
MFGE8	NM_001114614.1	NM_001114614.1:328	Endogenous	mRNA	100	1196	941	1828	1246	1217	3285	2002	3087	3039	2942	3955	3074
MICA	NM_000247.1	NM_000247.1:550	Endogenous	mRNA	100	393	137	418	114	120	604	258	382	389	584	535	643
MICB	NM_005931.3	NM_005931.3:1387	Endogenous	mRNA	100	377	162	835	127	79	1436	489	515	580	262	513	397
MIF	NM_002415.1	NM_002415.1:319	Endogenous	mRNA	100	2921	661	7971	1363	953	4178	2225	2455	8089	5545	7077	7522
MME	NM_000902.2	NM_000902.2:5059	Endogenous	mRNA	100	428	27	120	38	74	290	80	149	43	60	622	39
MNX1	NM_005515.3	NM_005515.3:1680	Endogenous	mRNA	100	51	7	12	12	21	387	53	66	22	122	18	262
MPPED1	NM_001044370.1	NM_001044370.1:1486	Endogenous	mRNA	100	67	6	7	5	7	8	17	7	13	14	50	11
MR1	NM_001531.2	NM_001531.2:7695	Endogenous	mRNA	100	250	38	126	55	35	77	72	111	140	273	233	344
MRC1	NM_002438.2	NM_002438.2:525	Endogenous	mRNA	100	66	160	78	128	58	520	449	970	1636	303	1174	238
MS4A1	NM_152866.2	NM_152866.2:620	Endogenous	mRNA	100	30	136	497	33	80	59	786	178	124	45	14	24
MS4A2	NM_000139.3	NM_000139.3:661	Endogenous	mRNA	100	27	16	34	60	26	70	43	99	66	30	74	21
MSR1	NM_002445.3	NM_002445.3:326	Endogenous	mRNA	100	96	101	195	270	88	785	209	1457	1770	888	359	723
MST1R	NM_002447.1	NM_002447.1:3300	Endogenous	mRNA	100	1063	43	373	209	81	3358	253	284	831	271	483	536
MUC1	NM_001018017.1	NM_001018017.1:725	Endogenous	mRNA	100	4686	137	3010	402	1008	41327	1338	3275	1866	335	764	607
MX1	NM_002462.2	NM_002462.2:1485	Endogenous	mRNA	100	2602	868	9313	1231	560	1637	1577	2375	4314	18748	3857	11065
MYD88	NM_002468.3	NM_002468.3:2145	Endogenous	mRNA	100	1999	217	1233	320	289	1649	1409	1769	1363	1877	1291	1789
NCAM1	NM_000615.5	NM_000615.5:1620	Endogenous	mRNA	100	31	120	53	34	95	28	71	151	44	62	287	76
NCF4	NM_000631.4	NM_000631.4:210	Endogenous	mRNA	100	121	48	206	41	64	218	311	329	187	68	116	75
NCR1	NM_004829.5	NM_004829.5:602	Endogenous	mRNA	100	34	32	105	27	28	61	96	145	46	45	27	22
NEFL	NM_006158.3	NM_006158.3:3300	Endogenous	mRNA	100	49	9	32	4	7	13	13	6	17	511	18	33
NFATC1	NM_172389.1	NM_172389.1:1984	Endogenous	mRNA	100	245	189	246	68	190	498	466	435	374	213	269	155
NFATC2	NM_012340.3	NM_012340.3:1815	Endogenous	mRNA	100	328	1037	680	172	797	962	1948	1708	776	830	326	244
NFATC3	NM_004555.2	NM_004555.2:2190	Endogenous	mRNA	100	1006	157	851	281	189	623	417	677	822	1669	751	2170
NFATC4	NM_001136022.2	NM_001136022.2:2296	Endogenous	mRNA	100	594	367	216	148	837	698	426	739	236	158	1193	591
NFKB1	NM_003998.2	NM_003998.2:1675	Endogenous	mRNA	100	264	45	308	59	45	272	134	235	236	183	411	250
NFKB2	NM_002502.2	NM_002502.2:825	Endogenous	mRNA	100	963	560	1380	518	477	1105	2112	2097	2268	1186	1727	1096
NFKBIA	NM_020529.1	NM_020529.1:945	Endogenous	mRNA	100	4431	2174	8795	1220	1666	3289	6026	9121	6106	7495	6489	4374
NLRC5	NM_032206.4	NM_032206.4:860	Endogenous	mRNA	100	345	325	1455	414	283	593	1032	1240	1124	1265	282	956
NLRP3	NM_001079821.2	NM_001079821.2:415	Endogenous	mRNA	100	72	110	110	59	45	82	183	449	198	147	134	49
NOD1	NM_006092.1	NM_006092.1:3285	Endogenous	mRNA	100	187	64	177	78	97	224	124	185	265	371	250	331
NOD2	NM_022162.1	NM_022162.1:4080	Endogenous	mRNA	100	136	31	145	45	24	75	158	245	279	464	242	503
NOS2A	NM_153292.1	NM_153292.1:546	Endogenous	mRNA	100	36	9	35	16	11	16	7	10	20	44	10	35
NOTCH1	NM_017617.3	NM_017617.3:735	Endogenous	mRNA	100	1701	344	1827	269	205	840	539	628	828	2601	1407	2947
NRP1	NM_003873.5	NM_003873.5:370	Endogenous	mRNA	100	832	705	1362	1055	561	3555	1519	2087	3681	1385	2932	4402
NT5E	NM_002526.2	NM_002526.2:1214	Endogenous	mRNA	100	224	162	168	140	269	350	306	710	988	129	817	201
NUP107	NM_020401.2	NM_020401.2:1002	Endogenous	mRNA	100	1399	292	1458	330	301	2273	590	880	1405	3019	1377	3456
OAS3	NM_006187.2	NM_006187.2:4980	Endogenous	mRNA	100	597	164	1445	351	105	874	554	683	1347	3576	574	2713
OSM	NM_020530.4	NM_020530.4:580	Endogenous	mRNA	100	130	20	437	17	15	28	36	82	229	59	32	31
PASD1	NM_173493.2	NM_173493.2:820	Endogenous	mRNA	100	9	10	12	13	8	7	8	10	10	11	6	12
PAX5	NM_016734.1	NM_016734.1:2288	Endogenous	mRNA	100	28	23	115	12	21	24	177	36	53	86	33	147
PBK	NM_018492.2	NM_018492.2:1587	Endogenous	mRNA	100	233	21	180	64	13	674	99	77	277	602	220	574
PDCD1	NM_005018.1	NM_005018.1:175	Endogenous	mRNA	100	29	44	73	22	54	60	230	227	62	44	24	20
PDCD1LG2	NM_025239.3	NM_025239.3:235	Endogenous	mRNA	100	44	35	83	47	20	85	147	371	399	137	96	130
PDGFC	NM_016205.2	NM_016205.2:1632	Endogenous	mRNA	100	457	228	228	157	454	853	430	909	438	191	1961	271
PDGFRB	NM_002609.3	NM_002609.3:840	Endogenous	mRNA	100	1322	924	938	790	1545	6739	1770	3216	1776	1731	4690	1748
PECAM1	NM_000442.3	NM_000442.3:1365	Endogenous	mRNA	100	667	263	894	360	1391	1637	1835	2596	1496	1050	1290	640
PIK3CD	NM_005026.3	NM_005026.3:2978	Endogenous	mRNA	100	370	260	768	222	163	409	922	1188	855	538	523	703
PIK3CG	NM_002649.2	NM_002649.2:2125	Endogenous	mRNA	100	124	156	405	113	455	270	706	951	569	215	179	160
PIN1	NM_006221.2	NM_006221.2:434	Endogenous	mRNA	100	690	271	1413	276	269	1284	560	720	786	1171	911	1473
PLA2G1B	NM_000928.2	NM_000928.2:396	Endogenous	mRNA	100	6	7	8	7	8	25	5	10	8	8	9	9
PLA2G6	NM_001004426.1	NM_001004426.1:1954	Endogenous	mRNA	100	707	126	311	130	253	650	392	339	259	781	760	731
PLAU	NM_002658.2	NM_002658.2:793	Endogenous	mRNA	100	1480	170	1920	1681	271	724	1174	2231	11141	1946	11358	5786
PLAUR	NM_001005376.1	NM_001005376.1:440	Endogenous	mRNA	100	320	163	847	156	112	482	241	489	930	391	404	228
PMCH	NM_002674.2	NM_002674.2:172	Endogenous	mRNA	100	5	18	11	3	4	14	18	12	28	38	80	14
PNMA1	NM_006029.4	NM_006029.4:1565	Endogenous	mRNA	100	387	240	357	197	303	866	671	740	653	551	818	1041
POU2AF1	NM_006235.2	NM_006235.2:1675	Endogenous	mRNA	100	203	79	281	40	472	139	713	637	121	51	79	61
POU2F2	NM_002698.2	NM_002698.2:908	Endogenous	mRNA	100	83	53	209	40	104	94	328	298	178	66	102	64
PPARG	NM_015869.3	NM_015869.3:1035	Endogenous	mRNA	100	27	25	33	30	12	237	68	73	175	27	89	120
PPBP	NM_002704.2	NM_002704.2:330	Endogenous	mRNA	100	460	18	91	15	9	79	16	57	33	34	95	19
PRAME	NM_006115.3	NM_006115.3:1390	Endogenous	mRNA	100	49	33	974	9	10	11	9	28	20	13	26	16
PRF1	NM_005041.3	NM_005041.3:2120	Endogenous	mRNA	100	133	275	396	188	342	332	1157	1084	352	368	108	104
PRG2	NM_002728.4	NM_002728.4:256	Endogenous	mRNA	100	46	19	128	15	25	28	46	52	84	56	132	55
PRKCD	NM_006254.3	NM_006254.3:2165	Endogenous	mRNA	100	1143	205	1080	283	271	2048	1204	1195	1407	877	882	1047
PRKCE	NM_005400.2	NM_005400.2:1695	Endogenous	mRNA	100	139	38	238	82	62	163	73	112	196	317	225	368
PRM1	NM_002761.2	NM_002761.2:319	Endogenous	mRNA	100	13	7	22	8	4	14	7	21	21	9	20	8
PSEN1	NM_000021.2	NM_000021.2:900	Endogenous	mRNA	100	1162	165	909	189	247	1358	573	1097	802	1323	1348	1892
PSEN2	NM_000447.2	NM_000447.2:915	Endogenous	mRNA	100	211	66	220	63	100	546	255	402	231	353	330	385
PSMB10	NM_002801.2	NM_002801.2:221	Endogenous	mRNA	100	1009	491	1631	722	357	1603	2426	2482	2530	1504	1214	793
PSMB7	NM_002799.2	NM_002799.2:420	Endogenous	mRNA	100	2835	416	3331	701	516	4587	1603	2405	4139	4715	3495	6242
PSMB8	NM_004159.4	NM_004159.4:1215	Endogenous	mRNA	100	1738	706	2859	557	481	3461	2537	2753	2329	3155	2112	2328
PSMB9	NM_002800.4	NM_002800.4:455	Endogenous	mRNA	100	1102	806	3643	816	388	4298	2302	3172	2839	2924	1299	1190
PSMD7	NM_002811.3	NM_002811.3:580	Endogenous	mRNA	100	2155	636	4816	1087	817	2045	2146	2535	6145	7013	4073	10945
PTGDR2	NM_004778.1	NM_004778.1:1835	Endogenous	mRNA	100	14	14	15	7	18	12	18	12	18	12	24	13
PTGS2	NM_000963.1	NM_000963.1:495	Endogenous	mRNA	100	668	113	324	153	176	635	73	293	1300	91	447	34
PTPRC	NM_080921.3	NM_080921.3:258	Endogenous	mRNA	100	602	492	1027	399	413	756	2300	3458	1823	930	540	399
PVR	NM_006505.3	NM_006505.3:604	Endogenous	mRNA	100	564	263	1070	254	248	1275	620	751	1181	1285	780	1618
PYCARD	NM_013258.3	NM_013258.3:714	Endogenous	mRNA	100	341	42	327	40	30	449	177	221	247	213	269	218
RAG1	NM_000448.2	NM_000448.2:2300	Endogenous	mRNA	100	40	8	33	9	8	24	14	25	35	45	35	71
REL	NM_002908.2	NM_002908.2:225	Endogenous	mRNA	100	1084	436	2225	237	321	554	521	702	920	4992	2348	3965
RELA	NM_021975.2	NM_021975.2:360	Endogenous	mRNA	100	497	175	691	175	283	737	500	569	763	784	940	1039
RELB	NM_006509.2	NM_006509.2:250	Endogenous	mRNA	100	243	129	621	201	142	353	408	557	596	239	482	262
REPS1	NM_001128617.2	NM_001128617.2:1288	Endogenous	mRNA	100	1268	294	766	248	374	1302	549	826	1055	2059	1306	2108
RIPK2	NM_003821.5	NM_003821.5:1695	Endogenous	mRNA	100	302	103	379	157	119	568	547	419	905	625	505	643
ROPN1	NM_017578.2	NM_017578.2:195	Endogenous	mRNA	100	18	3	11	3	11	29	12	18	18	14	24	21
RORA	NM_134261.2	NM_134261.2:1715	Endogenous	mRNA	100	460	312	696	120	508	483	802	745	565	629	804	542
RORC	NM_001001523.1	NM_001001523.1:1350	Endogenous	mRNA	100	147	12	64	34	28	503	70	137	60	379	31	451
RPS6	NM_001010.2	NM_001010.2:171	Endogenous	mRNA	100	55666	10479	23810	6509	17253	51840	31016	32218	41842	34553	51942	29425
RRAD	NM_004165.1	NM_004165.1:960	Endogenous	mRNA	100	68	67	134	68	37	65	126	337	714	846	132	2086
RUNX1	NM_001754.4	NM_001754.4:635	Endogenous	mRNA	100	868	330	787	480	520	1737	619	1689	1558	1162	2057	1002
RUNX3	NM_004350.1	NM_004350.1:2085	Endogenous	mRNA	100	610	323	872	268	332	632	1014	767	806	606	640	762
S100A12	NM_005621.1	NM_005621.1:260	Endogenous	mRNA	100	416	21	116	8	10	32	96	71	124	79	113	41
S100A7	NM_002963.2	NM_002963.2:69	Endogenous	mRNA	100	18758	8	25652	7	10	21	38	2553	26	4594	68	4961
S100A8	NM_002964.3	NM_002964.3:115	Endogenous	mRNA	100	37290	582	123981	888	39	179	724	15412	17361	15390	11824	17960
S100B	NM_006272.1	NM_006272.1:85	Endogenous	mRNA	100	111	86	282	55	31	50	514	234	249	54	361	53
SAA1	NM_199161.1	NM_199161.1:135	Endogenous	mRNA	100	10339	13	697	26	278	3646	1556	389	543	852	776	163
SBNO2	NM_014963.2	NM_014963.2:2002	Endogenous	mRNA	100	1717	521	1896	539	830	1084	1185	1642	2077	1724	1508	1856
SELE	NM_000450.2	NM_000450.2:1505	Endogenous	mRNA	100	16	81	14	9	14	10	95	105	95	40	179	40
SELL	NR_029467.1	NR_029467.1:1585	Endogenous	mRNA	100	109	57	175	26	39	66	528	230	105	96	64	33
SELPLG	NM_001206609.1	NM_001206609.1:326	Endogenous	mRNA	100	78	78	321	92	127	187	438	583	477	178	138	139
SEMG1	NM_003007.2	NM_003007.2:1290	Endogenous	mRNA	100	6	12	14	10	7	11	19	10	11	13	12	7
SERPINB2	NM_002575.1	NM_002575.1:305	Endogenous	mRNA	100	867	15	689	20	11	20	12	202	218	404	1190	771
SERPING1	NM_000062.2	NM_000062.2:305	Endogenous	mRNA	100	2261	2010	2613	2054	3002	4962	5532	12549	6601	3403	8149	1541
SH2B2	NM_020979.3	NM_020979.3:1567	Endogenous	mRNA	100	123	46	200	33	81	154	159	124	135	139	115	162
SH2D1A	NM_001114937.2	NM_001114937.2:495	Endogenous	mRNA	100	33	94	131	18	72	69	280	309	178	105	42	34
SH2D1B	NM_053282.4	NM_053282.4:545	Endogenous	mRNA	100	41	19	65	34	13	39	48	95	58	38	22	35
SIGIRR	NM_021805.2	NM_021805.2:469	Endogenous	mRNA	100	651	113	495	140	127	1346	411	572	415	346	450	493
SIGLEC1	NM_023068.3	NM_023068.3:5165	Endogenous	mRNA	100	82	108	235	264	44	372	397	1239	795	601	221	408
SLAMF1	NM_003037.2	NM_003037.2:580	Endogenous	mRNA	100	45	48	106	22	28	65	233	229	104	75	24	40
SLAMF6	NM_001184714.1	NM_001184714.1:1032	Endogenous	mRNA	100	21	42	117	25	96	61	269	253	94	49	17	15
SLAMF7	NM_021181.3	NM_021181.3:215	Endogenous	mRNA	100	113	61	259	86	193	164	848	1034	285	68	62	138
SLC11A1	NM_000578.2	NM_000578.2:1965	Endogenous	mRNA	100	274	53	341	163	99	182	271	555	1366	566	276	195
SMAD2	NM_005901.5	NM_005901.5:1678	Endogenous	mRNA	100	2026	296	1393	340	390	3866	779	1173	1353	2079	2090	2522
SMAD3	NM_005902.3	NM_005902.3:4220	Endogenous	mRNA	100	2575	803	2673	592	649	1245	763	628	1769	2725	2585	3505
SMPD3	NM_018667.3	NM_018667.3:4733	Endogenous	mRNA	100	52	12	35	18	6	104	47	50	17	17	19	18
SOCS1	NM_003745.1	NM_003745.1:1025	Endogenous	mRNA	100	153	54	219	51	97	136	497	567	157	95	103	41
SPA17	NM_017425.3	NM_017425.3:175	Endogenous	mRNA	100	388	28	166	75	59	449	203	179	356	161	306	151
SPACA3	NM_173847.3	NM_173847.3:112	Endogenous	mRNA	100	12	11	6	6	13	17	12	9	19	11	17	16
SPANXB1	NM_032461.2	NM_032461.2:321	Endogenous	mRNA	100	10	6	10	2	7	5	7	11	16	18	13	12
SPINK5	NM_006846.3	NM_006846.3:2595	Endogenous	mRNA	100	1663	47	295	33	14	27	24	968	590	465	495	97
SPN	NM_003123.3	NM_003123.3:2345	Endogenous	mRNA	100	76	121	269	79	77	121	359	327	338	137	79	113
SPO11	NM_198265.1	NM_198265.1:492	Endogenous	mRNA	100	11	7	11	8	9	16	12	13	16	13	10	9
SPP1	NM_000582.2	NM_000582.2:760	Endogenous	mRNA	100	855	210	4983	1683	476	2020	13604	40093	67540	13616	7431	9665
SSX1	NM_005635.2	NM_005635.2:174	Endogenous	mRNA	100	16	5	17	3	8	18	18	27	14	10	17	8
SSX4	NM_005636.3	NM_005636.3:140	Endogenous	mRNA	100	13	8	14	3	8	17	7	14	12	6	5	3
ST6GAL1	NM_003032.2	NM_003032.2:1300	Endogenous	mRNA	100	2471	273	942	439	1698	5493	2195	2736	741	272	983	311
STAT1	NM_007315.2	NM_007315.2:205	Endogenous	mRNA	100	1633	773	5459	1622	418	5056	4007	7171	5358	5124	1568	3394
STAT2	NM_005419.2	NM_005419.2:1965	Endogenous	mRNA	100	3122	804	3826	1671	1162	4569	3083	6401	4575	5926	4328	4667
STAT3	NM_139276.2	NM_139276.2:4535	Endogenous	mRNA	100	7873	4619	11621	2546	6505	10048	6844	10713	8165	7868	11597	7424
STAT4	NM_003151.2	NM_003151.2:789	Endogenous	mRNA	100	60	132	220	80	211	155	287	369	364	290	79	108
STAT5B	NM_012448.3	NM_012448.3:200	Endogenous	mRNA	100	817	290	784	282	423	1083	762	1169	850	1504	1425	1748
STAT6	NM_003153.3	NM_003153.3:2030	Endogenous	mRNA	100	4050	805	3336	842	857	3621	1474	2106	2322	2084	3262	2032
SYCP1	NM_003176.2	NM_003176.2:230	Endogenous	mRNA	100	14	9	10	4	9	17	12	16	12	13	10	19
SYK	NM_003177.3	NM_003177.3:1685	Endogenous	mRNA	100	2010	197	1920	320	189	1530	1110	1213	1559	803	1372	1146
SYT17	NM_016524.2	NM_016524.2:1150	Endogenous	mRNA	100	126	5	54	39	6	295	31	61	80	132	40	125
TAB1	NM_153497.2	NM_153497.2:614	Endogenous	mRNA	100	565	100	456	197	184	778	361	429	512	767	646	810
TAL1	NM_003189.2	NM_003189.2:4635	Endogenous	mRNA	100	30	16	27	21	25	83	52	48	33	38	46	23
TANK	NM_004180.2	NM_004180.2:110	Endogenous	mRNA	100	2024	531	2534	518	575	1814	1842	2569	2616	2188	2748	2003
TAP1	NM_000593.5	NM_000593.5:2075	Endogenous	mRNA	100	564	401	1673	366	297	1249	1389	1723	1311	1767	617	1220
TAP2	NM_000544.3	NM_000544.3:909	Endogenous	mRNA	100	423	237	1350	272	218	1014	1055	1526	1031	1596	604	1062
TAPBP	NM_003190.4	NM_003190.4:1536	Endogenous	mRNA	100	2578	563	2837	904	816	5026	3574	5146	3846	3530	3575	1945
TARP	NM_001003799.1	NM_001003799.1:560	Endogenous	mRNA	100	81	437	674	69	110	148	398	493	419	182	57	92
TBK1	NM_013254.2	NM_013254.2:1610	Endogenous	mRNA	100	801	265	986	309	348	1242	729	967	1441	1455	1134	1726
TBX21	NM_013351.1	NM_013351.1:890	Endogenous	mRNA	100	21	88	171	34	72	90	176	255	88	60	32	32
TCF7	NM_003202.2	NM_003202.2:2420	Endogenous	mRNA	100	243	313	608	91	268	814	962	592	457	288	456	244
TFE3	NM_006521.3	NM_006521.3:2935	Endogenous	mRNA	100	145	56	136	44	58	149	103	103	154	138	225	149
TFEB	NM_007162.2	NM_007162.2:2026	Endogenous	mRNA	100	371	101	563	86	131	323	298	315	361	353	334	497
TFRC	NM_003234.1	NM_003234.1:1220	Endogenous	mRNA	100	2975	668	3744	788	584	5141	2281	2720	5132	8019	4189	19786
TGFB1	NM_000660.3	NM_000660.3:1260	Endogenous	mRNA	100	1004	582	1952	762	728	849	1179	1553	4548	1308	1760	1330
TGFB2	NM_003238.2	NM_003238.2:1125	Endogenous	mRNA	100	103	63	50	84	70	176	65	167	98	41	288	50
THBD	NM_000361.2	NM_000361.2:1246	Endogenous	mRNA	100	1218	351	1706	349	279	339	493	831	3448	7705	1774	6369
THBS1	NM_003246.2	NM_003246.2:3465	Endogenous	mRNA	100	532	5052	1427	2389	4465	3435	2350	10846	10755	4546	23743	4173
THY1	NM_006288.2	NM_006288.2:135	Endogenous	mRNA	100	110	265	332	800	220	1453	2009	2548	1449	1433	2214	1540
TICAM1	NM_014261.1	NM_014261.1:518	Endogenous	mRNA	100	606	130	516	189	170	633	445	627	812	1014	843	1409
TICAM2	NM_021649.4	NM_021649.4:3234	Endogenous	mRNA	100	157	56	228	84	49	297	149	280	320	169	219	203
TIGIT	NM_173799.2	NM_173799.2:1968	Endogenous	mRNA	100	99	139	381	93	151	262	793	579	374	250	103	98
TIRAP	NM_148910.2	NM_148910.2:661	Endogenous	mRNA	100	181	37	165	80	103	310	160	208	186	150	156	216
TLR1	NM_003263.3	NM_003263.3:545	Endogenous	mRNA	100	471	104	469	300	96	435	760	1211	1059	303	862	249
TLR10	NM_030956.2	NM_030956.2:2246	Endogenous	mRNA	100	42	26	183	22	14	38	210	121	50	34	30	21
TLR2	NM_003264.3	NM_003264.3:180	Endogenous	mRNA	100	459	125	464	253	102	346	746	1377	1288	1854	510	1203
TLR3	NM_003265.2	NM_003265.2:230	Endogenous	mRNA	100	388	78	221	84	35	612	88	230	212	89	332	54
TLR4	NM_138554.2	NM_138554.2:2570	Endogenous	mRNA	100	189	134	266	181	183	515	708	1039	500	189	432	179
TLR5	NM_003268.3	NM_003268.3:215	Endogenous	mRNA	100	308	25	102	113	13	347	62	130	229	205	241	293
TLR6	NM_006068.2	NM_006068.2:2530	Endogenous	mRNA	100	97	41	146	80	64	105	296	326	331	147	301	121
TLR7	NM_016562.3	NM_016562.3:4120	Endogenous	mRNA	100	33	15	42	25	11	48	79	161	58	46	50	54
TLR8	NM_016610.2	NM_016610.2:2310	Endogenous	mRNA	100	58	25	48	15	11	52	145	290	109	40	55	31
TLR9	NM_017442.2	NM_017442.2:985	Endogenous	mRNA	100	27	38	91	23	69	41	161	107	42	25	24	25
TMEFF2	NM_016192.2	NM_016192.2:972	Endogenous	mRNA	100	18	6	23	12	4	13	13	15	11	13	15	10
TNF	NM_000594.2	NM_000594.2:1010	Endogenous	mRNA	100	120	53	406	84	15	145	234	263	131	65	76	98
TNFAIP3	NM_006290.2	NM_006290.2:260	Endogenous	mRNA	100	953	1426	2103	487	938	767	3079	7019	4555	2388	4212	797
TNFRSF10B	NM_003842.3	NM_003842.3:565	Endogenous	mRNA	100	476	146	387	171	175	641	394	544	956	440	858	313
TNFRSF10C	NM_003841.3	NM_003841.3:682	Endogenous	mRNA	100	334	29	166	13	40	129	326	332	124	108	207	128
TNFRSF11A	NM_003839.2	NM_003839.2:490	Endogenous	mRNA	100	153	24	160	41	19	762	71	133	82	292	78	444
TNFRSF11B	NM_002546.2	NM_002546.2:1075	Endogenous	mRNA	100	44	15	42	24	28	41	170	286	469	18	92	19
TNFRSF12A	NM_016639.1	NM_016639.1:575	Endogenous	mRNA	100	102	111	275	172	102	92	263	316	675	116	246	178
TNFRSF13B	NM_012452.2	NM_012452.2:160	Endogenous	mRNA	100	12	42	189	20	24	37	233	58	38	16	9	20
TNFRSF13C	NM_052945.3	NM_052945.3:789	Endogenous	mRNA	100	142	138	422	44	192	89	347	150	116	203	63	190
TNFRSF14	NM_003820.2	NM_003820.2:916	Endogenous	mRNA	100	1034	241	893	320	335	2127	1215	1519	978	635	1272	794
TNFRSF17	NM_001192.2	NM_001192.2:635	Endogenous	mRNA	100	87	53	212	53	261	279	962	949	129	31	31	78
TNFRSF18	NM_004195.2	NM_004195.2:445	Endogenous	mRNA	100	607	96	312	256	173	249	477	413	674	392	300	309
TNFRSF1A	NM_001065.2	NM_001065.2:515	Endogenous	mRNA	100	2580	972	2826	943	1126	3465	1646	2497	4309	3027	3513	3033
TNFRSF1B	NM_001066.2	NM_001066.2:835	Endogenous	mRNA	100	328	240	707	147	228	2480	965	1129	821	450	356	163
TNFRSF4	NM_003327.2	NM_003327.2:200	Endogenous	mRNA	100	84	56	116	57	40	109	279	176	212	114	78	51
TNFRSF8	NM_152942.2	NM_152942.2:2030	Endogenous	mRNA	100	36	40	38	19	21	94	88	143	77	41	93	33
TNFRSF9	NM_001561.4	NM_001561.4:255	Endogenous	mRNA	100	31	87	141	32	26	23	195	194	154	80	37	23
TNFSF10	NM_003810.2	NM_003810.2:115	Endogenous	mRNA	100	7946	1155	14865	2124	404	4438	2413	9544	9181	62592	6060	58026
TNFSF11	NM_003701.2	NM_003701.2:490	Endogenous	mRNA	100	35	13	40	10	18	21	34	23	20	15	26	14
TNFSF12	NM_003809.2	NM_003809.2:339	Endogenous	mRNA	100	269	204	419	256	328	982	570	912	973	588	551	828
TNFSF13	NM_003808.3	NM_003808.3:810	Endogenous	mRNA	100	129	60	116	98	101	255	291	410	384	157	221	174
TNFSF13B	NM_006573.4	NM_006573.4:1430	Endogenous	mRNA	100	162	128	154	157	44	277	570	837	446	293	198	115
TNFSF14	NM_003807.3	NM_003807.3:612	Endogenous	mRNA	100	96	111	169	68	54	284	295	331	124	66	167	50
TNFSF15	NM_001204344.1	NM_001204344.1:2338	Endogenous	mRNA	100	391	33	128	114	35	443	84	205	117	143	106	268
TNFSF18	NM_005092.2	NM_005092.2:175	Endogenous	mRNA	100	11	8	11	8	5	18	13	35	85	10	14	7
TNFSF4	NM_003326.2	NM_003326.2:545	Endogenous	mRNA	100	55	43	63	61	45	64	99	224	172	97	97	114
TNFSF8	NM_001244.3	NM_001244.3:518	Endogenous	mRNA	100	26	14	29	8	25	27	76	83	26	34	20	17
TOLLIP	NM_019009.2	NM_019009.2:1320	Endogenous	mRNA	100	1685	162	1393	198	251	977	350	690	870	840	1233	1501
TP53	NM_000546.2	NM_000546.2:1330	Endogenous	mRNA	100	2082	389	886	429	357	2190	691	888	1564	3303	2749	3483
TPSAB1	NM_003294.3	NM_003294.3:579	Endogenous	mRNA	100	1173	696	2399	1886	1176	4148	4958	6707	2120	1678	5807	1309
TPTE	NM_199259.2	NM_199259.2:142	Endogenous	mRNA	100	31	7	11	7	6	16	10	10	10	10	10	10
TRAF2	NM_021138.3	NM_021138.3:1325	Endogenous	mRNA	100	991	220	2063	355	205	2486	753	860	1099	1473	1239	1581
TRAF3	NM_145725.1	NM_145725.1:1795	Endogenous	mRNA	100	621	221	1006	255	317	860	860	936	966	663	735	874
TRAF6	NM_145803.1	NM_145803.1:1839	Endogenous	mRNA	100	429	121	515	139	197	530	308	418	479	381	532	767
TREM1	NM_018643.3	NM_018643.3:375	Endogenous	mRNA	100	351	36	522	69	23	72	152	235	1371	211	497	157
TREM2	NM_018965.3	NM_018965.3:611	Endogenous	mRNA	100	34	23	47	79	12	150	46	142	244	161	65	186
TTK	NM_003318.3	NM_003318.3:1200	Endogenous	mRNA	100	419	69	703	133	10	878	106	154	601	1085	416	1436
TXK	NM_003328.1	NM_003328.1:800	Endogenous	mRNA	100	31	18	85	25	29	35	85	78	35	47	28	41
TXNIP	NM_006472.1	NM_006472.1:255	Endogenous	mRNA	100	19823	8235	13145	4352	15622	17458	25488	25041	12079	35249	23106	21556
TYK2	NM_003331.3	NM_003331.3:485	Endogenous	mRNA	100	1229	279	2319	340	304	1938	733	1047	1079	1483	1009	1721
UBC	NM_021009.3	NM_021009.3:1875	Endogenous	mRNA	100	42402	19997	63235	12211	22351	45856	34988	64435	65970	101582	74717	82086
ULBP2	NM_025217.2	NM_025217.2:905	Endogenous	mRNA	100	164	31	138	64	12	55	18	30	242	403	232	917
USP9Y	NM_004654.3	NM_004654.3:85	Endogenous	mRNA	100	15	9	16	9	5	15	10	17	18	15	11	8
VCAM1	NM_001078.3	NM_001078.3:2535	Endogenous	mRNA	100	164	276	227	270	315	476	484	1514	1152	237	703	296
VEGFA	NM_001025366.1	NM_001025366.1:1325	Endogenous	mRNA	100	1422	616	1759	178	574	1933	223	602	3158	936	4934	1261
VEGFC	NM_005429.2	NM_005429.2:565	Endogenous	mRNA	100	65	57	34	67	50	288	104	161	358	104	340	98
XCL2	NM_003175.3	NM_003175.3:377	Endogenous	mRNA	100	38	77	209	39	11	36	105	191	89	51	29	51
XCR1	NM_005283.2	NM_005283.2:700	Endogenous	mRNA	100	18	30	57	22	28	17	82	77	26	45	26	23
YTHDF2	NM_001172828.1	NM_001172828.1:275	Endogenous	mRNA	100	1321	226	1241	276	295	1421	493	967	920	759	1099	998
ZAP70	NM_001079.3	NM_001079.3:1175	Endogenous	mRNA	100	136	255	679	152	198	262	820	893	423	253	105	145
ZNF205	NM_001031686.1	NM_001031686.1:573	Endogenous	mRNA	100	170	34	200	66	54	210	72	91	135	123	160	164
ABCF1	NM_001090.2	NM_001090.2:850	Housekeeping	mRNA	100	1246	225	1600	363	348	1789	825	1188	1216	1740	1845	2562
AGK	NM_018238.3	NM_018238.3:816	Housekeeping	mRNA	100	315	64	352	80	85	399	197	336	249	755	454	616
ALAS1	NM_000688.4	NM_000688.4:1615	Housekeeping	mRNA	100	333	74	297	96	93	693	354	422	539	361	396	501
AMMECR1L	NM_001199140.1	NM_001199140.1:3564	Housekeeping	mRNA	100	664	141	558	152	247	576	262	416	465	750	577	1059
CC2D1B	NM_032449.2	NM_032449.2:4182	Housekeeping	mRNA	100	68	35	77	32	71	66	65	66	52	95	34	129
CNOT10	NM_001256741.1	NM_001256741.1:1962	Housekeeping	mRNA	100	677	92	458	98	118	1463	320	497	423	1165	493	953
CNOT4	NM_001190848.1	NM_001190848.1:795	Housekeeping	mRNA	100	720	242	922	226	323	868	448	632	717	1553	939	1443
COG7	NM_153603.3	NM_153603.3:1492	Housekeeping	mRNA	100	1111	196	681	312	317	1477	379	674	1100	840	1116	726
DDX50	NM_024045.1	NM_024045.1:1185	Housekeeping	mRNA	100	809	164	573	183	273	1127	491	646	713	1432	1353	1625
DHX16	NM_001164239.1	NM_001164239.1:2490	Housekeeping	mRNA	100	326	55	291	87	108	547	262	239	300	398	362	605
DNAJC14	NM_032364.5	NM_032364.5:1166	Housekeeping	mRNA	100	364	61	278	83	90	549	277	341	231	225	448	344
EDC3	NM_001142443.1	NM_001142443.1:925	Housekeeping	mRNA	100	1254	288	1196	354	389	1834	641	847	984	1376	1307	1931
EIF2B4	NM_172195.3	NM_172195.3:1390	Housekeeping	mRNA	100	798	182	980	166	305	1133	593	901	653	1346	800	2189
ERCC3	NM_000122.1	NM_000122.1:1950	Housekeeping	mRNA	100	469	107	420	128	198	686	341	345	498	636	636	819
FCF1	NM_015962.4	NM_015962.4:1022	Housekeeping	mRNA	100	5338	1107	4438	1345	1460	5633	2335	2642	3860	5507	4802	7391
G6PD	NM_000402.2	NM_000402.2:1155	Housekeeping	mRNA	100	917	233	1521	1067	254	1179	929	943	3214	6103	1396	8923
GPATCH3	NM_022078.2	NM_022078.2:1685	Housekeeping	mRNA	100	168	81	161	86	84	227	174	139	131	137	172	153
GUSB	NM_000181.1	NM_000181.1:1350	Housekeeping	mRNA	100	245	78	310	125	96	1246	260	310	395	265	453	283
HDAC3	NM_003883.2	NM_003883.2:1455	Housekeeping	mRNA	100	816	120	751	116	171	837	412	514	412	1071	561	811
HPRT1	NM_000194.1	NM_000194.1:240	Housekeeping	mRNA	100	835	271	1356	264	198	2390	502	677	1544	2178	2246	2595
MRPS5	NM_031902.3	NM_031902.3:390	Housekeeping	mRNA	100	1996	303	1744	365	373	1568	764	1231	1714	1857	1819	2029
MTMR14	NM_022485.3	NM_022485.3:720	Housekeeping	mRNA	100	608	139	623	216	276	1383	705	847	790	1029	574	932
NOL7	NM_016167.3	NM_016167.3:335	Housekeeping	mRNA	100	546	142	450	111	156	1094	368	590	718	830	748	1145
NUBP1	NM_001278506.1	NM_001278506.1:304	Housekeeping	mRNA	100	175	36	164	57	45	384	121	202	181	138	243	186
POLR2A	NM_000937.2	NM_000937.2:3775	Housekeeping	mRNA	100	2688	734	2795	779	782	3331	1392	1885	2509	3662	3621	4629
PPIA	NM_021130.2	NM_021130.2:925	Housekeeping	mRNA	100	762	173	736	193	180	869	287	426	467	612	577	1053
PRPF38A	NM_032864.3	NM_032864.3:335	Housekeeping	mRNA	100	886	172	850	165	218	1280	369	518	656	1478	897	1872
SAP130	NM_024545.3	NM_024545.3:3090	Housekeeping	mRNA	100	577	110	711	149	230	855	334	434	581	881	909	1272
SDHA	NM_004168.1	NM_004168.1:230	Housekeeping	mRNA	100	1555	259	1328	323	313	2144	603	887	939	1830	1644	1942
SF3A3	NM_006802.2	NM_006802.2:2060	Housekeeping	mRNA	100	877	339	928	247	488	1064	483	467	834	898	1251	914
TBP	NM_001172085.1	NM_001172085.1:587	Housekeeping	mRNA	100	800	95	424	167	196	919	263	461	489	1104	595	1166
TLK2	NM_006852.2	NM_006852.2:2335	Housekeeping	mRNA	100	1158	321	1624	301	422	1586	646	901	1255	2465	1653	1732
TMUB2	NM_024107.2	NM_024107.2:1485	Housekeeping	mRNA	100	792	104	500	162	180	798	347	552	391	502	568	651
TRIM39	NM_021253.3	NM_021253.3:3140	Housekeeping	mRNA	100	126	34	109	32	54	122	73	91	75	106	95	177
TUBB	NM_178014.2	NM_178014.2:320	Housekeeping	mRNA	100	7881	1065	8203	1757	1129	14462	4398	5779	9039	9391	14468	17243
USP39	NM_001256725.1	NM_001256725.1:806	Housekeeping	mRNA	100	353	61	520	79	60	512	148	234	282	483	387	668
ZC3H14	NM_001160103.1	NM_001160103.1:2690	Housekeeping	mRNA	100	1088	278	855	241	422	1853	580	573	791	1417	1218	1662
ZKSCAN5	NM_014569.3	NM_014569.3:3688	Housekeeping	mRNA	100	139	27	129	40	37	150	52	60	77	115	128	243
ZNF143	NM_003442.5	NM_003442.5:925	Housekeeping	mRNA	100	430	97	403	88	124	629	227	301	375	350	594	434
ZNF346	NM_012279.2	NM_012279.2:2260	Housekeeping	mRNA	100	299	96	314	54	156	343	157	183	73	388	155	231
NEG_A	ERCC_00096.1	ERCC_00096.1:230	Negative	SYSTEM	100	17	10	19	16	7	14	10	12	13	15	18	11
NEG_B	ERCC_00041.1	ERCC_00041.1:440	Negative	SYSTEM	100	13	21	24	15	13	13	9	11	15	17	5	11
NEG_C	ERCC_00019.1	ERCC_00019.1:140	Negative	SYSTEM	100	30	12	25	12	5	18	15	21	25	20	24	11
NEG_D	ERCC_00076.1	ERCC_00076.1:355	Negative	SYSTEM	100	10	12	12	6	9	10	12	10	11	12	13	7
NEG_E	ERCC_00098.1	ERCC_00098.1:785	Negative	SYSTEM	100	19	15	21	17	19	26	17	20	20	22	24	16
NEG_F	ERCC_00126.1	ERCC_00126.1:220	Negative	SYSTEM	100	18	14	35	29	24	23	26	20	20	22	17	15
NEG_G	ERCC_00144.1	ERCC_00144.1:15	Negative	SYSTEM	91.667	5	10	6	3	8	5	5	6	1	4	3	6
NEG_H	ERCC_00154.1	ERCC_00154.1:115	Negative	SYSTEM	100	8	11	11	13	4	7	10	9	17	13	11	5
POS_A	ERCC_00117.1	ERCC_00117.1:385	Positive	SYSTEM	100	44229	54817	39061	47912	55766	42483	45385	37521	41842	47542	42171	36187
POS_B	ERCC_00112.1	ERCC_00112.1:695	Positive	SYSTEM	100	16836	19876	14474	17341	20338	16393	16749	13885	15258	17857	15714	13718
POS_C	ERCC_00002.1	ERCC_00002.1:850	Positive	SYSTEM	100	3998	4782	3445	3980	4622	3827	3963	3230	3571	4232	3630	3290
POS_D	ERCC_00092.1	ERCC_00092.1:540	Positive	SYSTEM	100	867	1108	824	893	1146	964	945	821	882	1010	876	769
POS_E	ERCC_00035.1	ERCC_00035.1:485	Positive	SYSTEM	100	202	190	155	200	219	196	187	153	176	177	167	136
POS_F	ERCC_00034.1	ERCC_00034.1:195	Positive	SYSTEM	100	93	85	83	77	93	72	83	83	77	83	77	63
